# Supplementary material for: A village in a dish model system for population-scale hiPSC studies
Source: Nat Commun. 2023 Jun 9;14:3240. doi: 10.1038/s41467-023-38704-1 (PMC10256711; doi:10.1038/s41467-023-38704-1)
Supplement: Supplementary file 3 — Supplementary Data 1 [file 41467_2023_38704_MOESM3_ESM.xlsx]

## Sheet: Sheet1
ENSG	Gene_ID	Covariate	Percent_Variance_Explained	P
ENSG00000000003	TSPAN6	Line	0.268871	0.552133
ENSG00000000003	TSPAN6	Site	4.33947	0.0117244
ENSG00000000003	TSPAN6	Replicate	0.233254	6.67551e-27
ENSG00000000003	TSPAN6	Line:Site	0.771395	1.75884e-49
ENSG00000000003	TSPAN6	Residual	94.387
ENSG00000001084	GCLC	Line	0.0551134	0.497599
ENSG00000001084	GCLC	Village	0.0126392	0.848545
ENSG00000001084	GCLC	Site	1.02076	0.00568366
ENSG00000001084	GCLC	Replicate	1.56803e-06	1
ENSG00000001084	GCLC	Line:Site	0.122115	2.09631e-09
ENSG00000001084	GCLC	Replicate:Village	0.101643	1.14796e-07
ENSG00000001084	GCLC	Residual	98.6877
ENSG00000001460	STPG1	Line	0.0611499	0.690547
ENSG00000001460	STPG1	Village	0.0916061	0.768677
ENSG00000001460	STPG1	Site	2.91921e-05	1
ENSG00000001460	STPG1	Line:Site	0.293819	4.91192e-18
ENSG00000001460	STPG1	Village:Site	0.46342	3.63115e-21
ENSG00000001460	STPG1	Residual	99.09
ENSG00000001497	LAS1L	Line	1.21896e-08	0.999242
ENSG00000001497	LAS1L	Village	0.86001	0.0859491
ENSG00000001497	LAS1L	Site	1.33622	0.0621464
ENSG00000001497	LAS1L	Replicate	1.87369e-05	0.998341
ENSG00000001497	LAS1L	Line:Site	0.0864362	4.13664e-07
ENSG00000001497	LAS1L	Village:Site	0.122997	2.51454e-06
ENSG00000001497	LAS1L	Replicate:Village	0.0674128	0.000420375
ENSG00000001497	LAS1L	Residual	97.5269
ENSG00000001617	SEMA3F	Line	0.158836	0.220899
ENSG00000001617	SEMA3F	Village	0.0380337	0.728576
ENSG00000001617	SEMA3F	Site	0.000400571	1
ENSG00000001617	SEMA3F	Line:Site	0.143126	3.0777e-09
ENSG00000001617	SEMA3F	Village:Site	0.14776	5.38595e-07
ENSG00000001617	SEMA3F	Residual	99.5118
ENSG00000001630	CYP51A1	Line	0.0078147	0.885382
ENSG00000001630	CYP51A1	Village	1.57681e-05	1
ENSG00000001630	CYP51A1	Site	0.391207	0.689036
ENSG00000001630	CYP51A1	Line:Village	0.0642998	0.000740659
ENSG00000001630	CYP51A1	Village:Site	1.16181	1.17916e-61
ENSG00000001630	CYP51A1	Residual	98.3749
ENSG00000002330	BAD	Line	0.0628329	0.651936
ENSG00000002330	BAD	Village	0.0618905	0.675921
ENSG00000002330	BAD	Site	3.43353	0
ENSG00000002330	BAD	Replicate	1.68837e-06	1
ENSG00000002330	BAD	Line:Village	0.130835	1.44431e-07
ENSG00000002330	BAD	Replicate:Village	0.075332	1.11909e-05
ENSG00000002330	BAD	Residual	96.2356
ENSG00000002549	LAP3	Line	0.336851
ENSG00000002549	LAP3	Village	0.000306694
ENSG00000002549	LAP3	Site	1.19814
ENSG00000002549	LAP3	Replicate	0.00548199
ENSG00000002549	LAP3	Line:Site	0.0717886
ENSG00000002549	LAP3	Village:Site	0.909258
ENSG00000002549	LAP3	Replicate:Village	0.282595
ENSG00000002549	LAP3	Residual	97.1956
ENSG00000002586	CD99	Line	2.23774	8.5108e-271
ENSG00000002586	CD99	Village	7.39223e-05	1
ENSG00000002586	CD99	Site	2.03198	0.699798
ENSG00000002586	CD99	Replicate	0.0637048	3.23828e-08
ENSG00000002586	CD99	Village:Site	6.3604	0
ENSG00000002586	CD99	Residual	89.3061
ENSG00000002822	MAD1L1	Village	0.117889	0.759256
ENSG00000002822	MAD1L1	Site	2.32833e-05	1
ENSG00000002822	MAD1L1	Replicate	0.0476336	9.92629e-06
ENSG00000002822	MAD1L1	Village:Site	0.594093	1.27128e-40
ENSG00000002822	MAD1L1	Residual	99.2404
ENSG00000002834	LASP1	Line	4.79873e-15
ENSG00000002834	LASP1	Village	2.35081e-18
ENSG00000002834	LASP1	Site	0.0449697
ENSG00000002834	LASP1	Replicate	0.00959752
ENSG00000002834	LASP1	Line:Village	0.0759582
ENSG00000002834	LASP1	Line:Site	0.125202
ENSG00000002834	LASP1	Replicate:Village	0.0700623
ENSG00000002834	LASP1	Residual	99.6742
ENSG00000002919	SNX11	Line	0.0266675	0.00347768
ENSG00000002919	SNX11	Village	0.0896502	0.635707
ENSG00000002919	SNX11	Site	0.781585	0.156091
ENSG00000002919	SNX11	Village:Site	0.21328	6.45575e-09
ENSG00000002919	SNX11	Residual	98.8888
ENSG00000003056	M6PR	Line	1.08374e-05	1
ENSG00000003056	M6PR	Site	0.0731391	0.688165
ENSG00000003056	M6PR	Replicate	0.0605814	1.05016e-06
ENSG00000003056	M6PR	Line:Site	0.379318	5.21059e-29
ENSG00000003056	M6PR	Residual	99.487
ENSG00000003393	ALS2	Line	0.0501764	0.381466
ENSG00000003393	ALS2	Village	0.016766	0.0593112
ENSG00000003393	ALS2	Site	0.0419768	0.44539
ENSG00000003393	ALS2	Line:Site	0.069673	0.000541097
ENSG00000003393	ALS2	Residual	99.8214
ENSG00000003402	CFLAR	Line	0.0672225	0.43531
ENSG00000003402	CFLAR	Site	1.30833	0.00320355
ENSG00000003402	CFLAR	Replicate	0.0212454	0.00684088
ENSG00000003402	CFLAR	Line:Site	0.119485	5.53411e-08
ENSG00000003402	CFLAR	Residual	98.4837
ENSG00000004059	ARF5	Line	0.999565	0.0530023
ENSG00000004059	ARF5	Village	1.17514	0.0992401
ENSG00000004059	ARF5	Site	0.349179	0.268174
ENSG00000004059	ARF5	Replicate	5.29137e-06	1
ENSG00000004059	ARF5	Line:Village	0.0673298	0.00200051
ENSG00000004059	ARF5	Line:Site	0.282766	2.70556e-20
ENSG00000004059	ARF5	Village:Site	0.106191	5.23842e-05
ENSG00000004059	ARF5	Replicate:Village	0.34429	1.63343e-26
ENSG00000004059	ARF5	Residual	96.6755
ENSG00000004142	POLDIP2	Line	0.183271	3.27702e-20
ENSG00000004142	POLDIP2	Village	9.21673e-06	1
ENSG00000004142	POLDIP2	Site	0.166207	0.621781
ENSG00000004142	POLDIP2	Replicate	0.0419784	4.09029e-05
ENSG00000004142	POLDIP2	Village:Site	0.370504	1.39396e-18
ENSG00000004142	POLDIP2	Residual	99.238
ENSG00000004455	AK2	Line	0.412219	0.312108
ENSG00000004455	AK2	Village	1.33902	0.0903049
ENSG00000004455	AK2	Site	1.70541	0.0918944
ENSG00000004455	AK2	Replicate	0.0196371	0.00898674
ENSG00000004455	AK2	Line:Site	0.526696	1.38187e-32
ENSG00000004455	AK2	Village:Site	0.217246	3.58452e-11
ENSG00000004455	AK2	Residual	95.7798
ENSG00000004478	FKBP4	Line	0.00135425
ENSG00000004478	FKBP4	Village	0.612822
ENSG00000004478	FKBP4	Site	14.7575
ENSG00000004478	FKBP4	Replicate	0.00761544
ENSG00000004478	FKBP4	Line:Village	0.842162
ENSG00000004478	FKBP4	Village:Site	0.668367
ENSG00000004478	FKBP4	Replicate:Village	0.367787
ENSG00000004478	FKBP4	Residual	82.7424
ENSG00000004779	NDUFAB1	Line	2.33669
ENSG00000004779	NDUFAB1	Village	4.68347
ENSG00000004779	NDUFAB1	Site	0.522604	0.59605
ENSG00000004779	NDUFAB1	Replicate	2.62962e-06	1
ENSG00000004779	NDUFAB1	Line:Village	0.486716	4.40567e-26
ENSG00000004779	NDUFAB1	Line:Site	1.60623	1.65877e-127
ENSG00000004779	NDUFAB1	Village:Site	0.160459	3.71581e-09
ENSG00000004779	NDUFAB1	Replicate:Village	0.16597	4.4768e-12
ENSG00000004779	NDUFAB1	Replicate:Site	0.0399141	0.00147586
ENSG00000004779	NDUFAB1	Residual	89.9979
ENSG00000004864	SLC25A13	Line	0.575078	2.92671e-66
ENSG00000004864	SLC25A13	Village	2.6213e-06	1
ENSG00000004864	SLC25A13	Site	2.52104	0.413299
ENSG00000004864	SLC25A13	Replicate	0.0221579	0.913236
ENSG00000004864	SLC25A13	Village:Site	2.69758	3.13602e-139
ENSG00000004864	SLC25A13	Replicate:Village	0.259164	6.2705e-15
ENSG00000004864	SLC25A13	Residual	93.925
ENSG00000004975	DVL2	Village	0.345428	0.141507
ENSG00000004975	DVL2	Site	1.09336e-06	1
ENSG00000004975	DVL2	Replicate	0.0623447	2.86426e-07
ENSG00000004975	DVL2	Village:Site	0.150721	9.90521e-14
ENSG00000004975	DVL2	Residual	99.4415
ENSG00000005075	POLR2J	Line	0.0586681
ENSG00000005075	POLR2J	Village	4.30079e-07
ENSG00000005075	POLR2J	Site	0.00454115
ENSG00000005075	POLR2J	Replicate	0.0333378
ENSG00000005075	POLR2J	Village:Site	2.11734
ENSG00000005075	POLR2J	Replicate:Village	0.646392
ENSG00000005075	POLR2J	Residual	97.1397
ENSG00000005187	ACSM3	Line	2.81003
ENSG00000005187	ACSM3	Village	5.45452e-05
ENSG00000005187	ACSM3	Site	0.000102029
ENSG00000005187	ACSM3	Line:Village	0.321585
ENSG00000005187	ACSM3	Line:Site	0.214934
ENSG00000005187	ACSM3	Residual	96.6533
ENSG00000005189	AC004381.6	Line	0.0857063	5.7529e-09
ENSG00000005189	AC004381.6	Village	0.0166121	0.825696
ENSG00000005189	AC004381.6	Site	0.559778	0.084725
ENSG00000005189	AC004381.6	Village:Site	0.102245	4.70616e-05
ENSG00000005189	AC004381.6	Residual	99.2357
ENSG00000005194	CIAPIN1	Line	0.000202589	1
ENSG00000005194	CIAPIN1	Village	0.563923	0.0820796
ENSG00000005194	CIAPIN1	Site	1.85756
ENSG00000005194	CIAPIN1	Line:Site	0.299334	2.74577e-19
ENSG00000005194	CIAPIN1	Village:Site	0.0769278	0.000306313
ENSG00000005194	CIAPIN1	Residual	97.202
ENSG00000005302	MSL3	Line	0.0634795	0.475317
ENSG00000005302	MSL3	Village	0.000130137	1
ENSG00000005302	MSL3	Site	1.29933	0.489907
ENSG00000005302	MSL3	Line:Site	0.130185	7.05654e-10
ENSG00000005302	MSL3	Village:Site	1.80305	6.35508e-81
ENSG00000005302	MSL3	Residual	96.7038
ENSG00000005448	WDR54	Line	0.256176	0.640874
ENSG00000005448	WDR54	Site	1.25133	0.187559
ENSG00000005448	WDR54	Replicate	0.0417731	3.55768e-05
ENSG00000005448	WDR54	Line:Site	1.02038	8.61758e-89
ENSG00000005448	WDR54	Residual	97.4303
ENSG00000005483	KMT2E	Line	0.313679	5.48518e-30
ENSG00000005483	KMT2E	Village	1.69495e-06	1
ENSG00000005483	KMT2E	Site	1.68573e-05	1
ENSG00000005483	KMT2E	Replicate	0.0940272	3.25773e-10
ENSG00000005483	KMT2E	Village:Site	1.60798	2.34056e-119
ENSG00000005483	KMT2E	Residual	97.9843
ENSG00000005801	ZNF195	Line	0.511463	0.0850045
ENSG00000005801	ZNF195	Site	1.01335	0.0284687
ENSG00000005801	ZNF195	Replicate	0.0386101	0.000118348
ENSG00000005801	ZNF195	Line:Site	0.215684	1.99049e-12
ENSG00000005801	ZNF195	Residual	98.2209
ENSG00000005810	MYCBP2	Line	2.66056e-07	0.997958
ENSG00000005810	MYCBP2	Village	9.01196e-07	0.997833
ENSG00000005810	MYCBP2	Site	1.53084	0.384754
ENSG00000005810	MYCBP2	Replicate	7.9797e-07	0.998096
ENSG00000005810	MYCBP2	Line:Village	0.0740378	3.73279e-05
ENSG00000005810	MYCBP2	Line:Site	0.114012	3.04779e-07
ENSG00000005810	MYCBP2	Village:Site	1.47123	1.18883e-101
ENSG00000005810	MYCBP2	Replicate:Village	0.154243	1.1098e-13
ENSG00000005810	MYCBP2	Residual	96.6556
ENSG00000005889	ZFX	Line	1.81941	0.0189386
ENSG00000005889	ZFX	Village	0.0649935	0.803381
ENSG00000005889	ZFX	Site	2.4271	0.0598984
ENSG00000005889	ZFX	Replicate	0.0498737	3.94659e-06
ENSG00000005889	ZFX	Line:Village	0.0629896	0.00116683
ENSG00000005889	ZFX	Line:Site	0.32917	7.39866e-18
ENSG00000005889	ZFX	Village:Site	0.322174	4.53484e-14
ENSG00000005889	ZFX	Residual	94.9243
ENSG00000005961	ITGA2B	Line	0.675657	1.06423e-64
ENSG00000005961	ITGA2B	Village	0.11103	0.894381
ENSG00000005961	ITGA2B	Site	0.745967	0.576641
ENSG00000005961	ITGA2B	Replicate	0.0236584	0.00522422
ENSG00000005961	ITGA2B	Village:Site	1.26887	9.88762e-52
ENSG00000005961	ITGA2B	Residual	97.1748
ENSG00000006007	GDE1	Line	1.10246	2.9391e-122
ENSG00000006007	GDE1	Village	8.12623e-06	1
ENSG00000006007	GDE1	Site	2.85381	0.122535
ENSG00000006007	GDE1	Replicate	0.0545557	1.3461e-06
ENSG00000006007	GDE1	Village:Site	0.866647	4.14128e-60
ENSG00000006007	GDE1	Residual	95.1225
ENSG00000006015	C19orf60	Line	3.56644	0.0405405
ENSG00000006015	C19orf60	Village	9.20942e-06	1
ENSG00000006015	C19orf60	Site	0.249104	9.30664e-30
ENSG00000006015	C19orf60	Replicate	0.173601	1.18379e-19
ENSG00000006015	C19orf60	Line:Village	0.465349	3.2496e-33
ENSG00000006015	C19orf60	Residual	95.5455
ENSG00000006016	CRLF1	Line	3.00821	0.527101
ENSG00000006016	CRLF1	Village	0.0104073	0.89651
ENSG00000006016	CRLF1	Site	5.15503	0.360799
ENSG00000006016	CRLF1	Replicate	0.030655	0.000187263
ENSG00000006016	CRLF1	Line:Village	0.117439	1.38335e-06
ENSG00000006016	CRLF1	Line:Site	7.95746	0
ENSG00000006016	CRLF1	Residual	83.7208
ENSG00000006042	TMEM98	Line	1.48973	0.0771945
ENSG00000006042	TMEM98	Village	0.00368658	1
ENSG00000006042	TMEM98	Site	0.0583817	0.95198
ENSG00000006042	TMEM98	Replicate	0.0423855	2.59347e-05
ENSG00000006042	TMEM98	Line:Village	0.175261	3.74026e-09
ENSG00000006042	TMEM98	Line:Site	0.380519	9.52809e-25
ENSG00000006042	TMEM98	Village:Site	1.7713	7.73699e-84
ENSG00000006042	TMEM98	Residual	96.0787
ENSG00000006047	YBX2	Line	0.0339606	0.745683
ENSG00000006047	YBX2	Village	0.471437	0.769404
ENSG00000006047	YBX2	Site	5.11218e-05	1
ENSG00000006047	YBX2	Line:Site	0.199749	2.15135e-10
ENSG00000006047	YBX2	Village:Site	2.49878	2.64658e-175
ENSG00000006047	YBX2	Residual	96.796
ENSG00000006125	AP2B1	Line	0.262641	0.022223
ENSG00000006125	AP2B1	Village	0.38696	0.160094
ENSG00000006125	AP2B1	Site	1.65491	0.0426031
ENSG00000006125	AP2B1	Replicate	0.0290308	0.000888285
ENSG00000006125	AP2B1	Line:Site	0.0406964	0.00403566
ENSG00000006125	AP2B1	Village:Site	0.110869	4.03116e-06
ENSG00000006125	AP2B1	Residual	97.5149
ENSG00000006128	TAC1	Line	7.97033e-05	1
ENSG00000006128	TAC1	Village	0.707249	0.806262
ENSG00000006128	TAC1	Site	0.000143153	1
ENSG00000006128	TAC1	Replicate	0.0192922	0.00624885
ENSG00000006128	TAC1	Line:Village	2.09604	3.99571e-122
ENSG00000006128	TAC1	Line:Site	7.18498	0
ENSG00000006128	TAC1	Village:Site	2.67006	5.94004e-137
ENSG00000006128	TAC1	Residual	87.3222
ENSG00000006194	ZNF263	Line	0.0142083	0.830602
ENSG00000006194	ZNF263	Village	0.110157	1.25776e-08
ENSG00000006194	ZNF263	Site	0.860037	0.00743506
ENSG00000006194	ZNF263	Replicate	0.0309756	0.000609193
ENSG00000006194	ZNF263	Line:Site	0.131519	4.15008e-07
ENSG00000006194	ZNF263	Residual	98.8531
ENSG00000006453	BAIAP2L1	Line	0.233141	0.349446
ENSG00000006453	BAIAP2L1	Village	1.14849	0.329587
ENSG00000006453	BAIAP2L1	Site	2.95636e-05	1
ENSG00000006453	BAIAP2L1	Line:Site	0.34115	2.61399e-20
ENSG00000006453	BAIAP2L1	Village:Site	1.1164	1.83079e-65
ENSG00000006453	BAIAP2L1	Residual	97.1608
ENSG00000006530	AGK	Line	0.0264359	0.790607
ENSG00000006530	AGK	Village	0.542596	0.505292
ENSG00000006530	AGK	Site	1.69543e-05	1
ENSG00000006530	AGK	Line:Site	0.199024	8.7243e-11
ENSG00000006530	AGK	Village:Site	0.972572	9.04215e-54
ENSG00000006530	AGK	Residual	98.2594
ENSG00000006625	GGCT	Line	1.44486	0.0930015
ENSG00000006625	GGCT	Village	5.26828e-11	0.999377
ENSG00000006625	GGCT	Site	0.0815168	0.913771
ENSG00000006625	GGCT	Line:Site	0.720377	5.18289e-54
ENSG00000006625	GGCT	Village:Site	0.757398	1.30336e-59
ENSG00000006625	GGCT	Residual	96.9958
ENSG00000006715	VPS41	Line	2.21533e-06	1
ENSG00000006715	VPS41	Village	0.102253	4.83238e-08
ENSG00000006715	VPS41	Site	0.112146	0.263463
ENSG00000006715	VPS41	Line:Site	0.134673	2.02216e-12
ENSG00000006715	VPS41	Residual	99.6509
ENSG00000006740	ARHGAP44	Line	0.00872954	0.821156
ENSG00000006740	ARHGAP44	Village	0.044681	0.000658523
ENSG00000006740	ARHGAP44	Site	0.0358939	0.484237
ENSG00000006740	ARHGAP44	Replicate	0.0244289	0.00332252
ENSG00000006740	ARHGAP44	Line:Site	0.0704214	0.00034516
ENSG00000006740	ARHGAP44	Residual	99.8158
ENSG00000006744	ELAC2	Line	0.230823	0.247285
ENSG00000006744	ELAC2	Village	1.52405e-09	1
ENSG00000006744	ELAC2	Site	1.34463e-05	0.97018
ENSG00000006744	ELAC2	Replicate	0.0294666	0.384058
ENSG00000006744	ELAC2	Line:Village	0.0983567	4.964e-06
ENSG00000006744	ELAC2	Village:Site	0.758738	1.50064e-56
ENSG00000006744	ELAC2	Replicate:Line	0.0387133	0.00399111
ENSG00000006744	ELAC2	Residual	98.8439
ENSG00000006756	ARSD	Line	0.114737	0.139683
ENSG00000006756	ARSD	Village	0.17822	0.429111
ENSG00000006756	ARSD	Site	0.420989	0.272029
ENSG00000006756	ARSD	Line:Site	0.0595651	0.00102694
ENSG00000006756	ARSD	Village:Site	0.187451	3.55049e-08
ENSG00000006756	ARSD	Residual	99.039
ENSG00000006757	PNPLA4	Line	0.414759
ENSG00000006757	PNPLA4	Village	4.96876e-05
ENSG00000006757	PNPLA4	Site	5.12133
ENSG00000006757	PNPLA4	Replicate	1.53164e-06
ENSG00000006757	PNPLA4	Line:Site	0.441449
ENSG00000006757	PNPLA4	Village:Site	1.16435
ENSG00000006757	PNPLA4	Replicate:Village	0.143558
ENSG00000006757	PNPLA4	Residual	92.7145
ENSG00000007062	PROM1	Line	4.26899e-05	1
ENSG00000007062	PROM1	Village	0.032034	0.818332
ENSG00000007062	PROM1	Site	0.303258	0.19963
ENSG00000007062	PROM1	Line:Village	0.205291	1.32142e-09
ENSG00000007062	PROM1	Line:Site	0.264233	1.21263e-18
ENSG00000007062	PROM1	Residual	99.1951
ENSG00000007168	PAFAH1B1	Line	0.103268	0.453427
ENSG00000007168	PAFAH1B1	Site	2.35933e-06	1
ENSG00000007168	PAFAH1B1	Replicate	0.0242772	0.00382464
ENSG00000007168	PAFAH1B1	Line:Site	0.232849	2.46942e-21
ENSG00000007168	PAFAH1B1	Residual	99.6396
ENSG00000007255	TRAPPC6A	Line	2.66691	0.138995
ENSG00000007255	TRAPPC6A	Village	0.000448376	1
ENSG00000007255	TRAPPC6A	Site	6.68152	0.55569
ENSG00000007255	TRAPPC6A	Replicate	0.112939	0.603723
ENSG00000007255	TRAPPC6A	Line:Village	0.142124	2.73842e-08
ENSG00000007255	TRAPPC6A	Line:Site	1.62023	8.45913e-127
ENSG00000007255	TRAPPC6A	Village:Site	11.4411	0
ENSG00000007255	TRAPPC6A	Replicate:Village	0.199436	7.43494e-14
ENSG00000007255	TRAPPC6A	Residual	77.1353
ENSG00000007312	CD79B	Line	0.704775	5.46227e-76
ENSG00000007312	CD79B	Village	4.6163e-08	0.998602
ENSG00000007312	CD79B	Site	1.06063e-05	0.997251
ENSG00000007312	CD79B	Village:Site	0.651696	3.82523e-63
ENSG00000007312	CD79B	Residual	98.6435
ENSG00000007372	PAX6	Line	0.0116887
ENSG00000007372	PAX6	Village	0.00255971
ENSG00000007372	PAX6	Site	0.798293
ENSG00000007372	PAX6	Line:Site	1.67775
ENSG00000007372	PAX6	Village:Site	1.99316
ENSG00000007372	PAX6	Residual	95.5165
ENSG00000007866	TEAD3	Line	0.618098	0.0618749
ENSG00000007866	TEAD3	Village	0.13019	4.62619e-10
ENSG00000007866	TEAD3	Site	0.389249	0.124284
ENSG00000007866	TEAD3	Line:Site	0.210568	9.0301e-11
ENSG00000007866	TEAD3	Residual	98.6519
ENSG00000007944	MYLIP	Line	0.240294	1.58729e-22
ENSG00000007944	MYLIP	Village	0.196209	0.0933439
ENSG00000007944	MYLIP	Replicate	1.04607e-06	1
ENSG00000007944	MYLIP	Replicate:Village	0.0580432	0.0002669
ENSG00000007944	MYLIP	Residual	99.5055
ENSG00000007968	E2F2	Line	0.00846735	0.892837
ENSG00000007968	E2F2	Village	0.0443409	0.680174
ENSG00000007968	E2F2	Site	0.150389	0.462622
ENSG00000007968	E2F2	Line:Site	0.128662	2.47573e-07
ENSG00000007968	E2F2	Village:Site	0.122535	1.17805e-06
ENSG00000007968	E2F2	Residual	99.5456
ENSG00000008018	PSMB1	Line	3.51954	0
ENSG00000008018	PSMB1	Village	0.242966	0.39057
ENSG00000008018	PSMB1	Site	8.68599	0
ENSG00000008018	PSMB1	Replicate	1.62709e-06	1
ENSG00000008018	PSMB1	Replicate:Village	0.295641	7.30697e-32
ENSG00000008018	PSMB1	Residual	87.2559
ENSG00000008083	JARID2	Line	1.11911	0.137806
ENSG00000008083	JARID2	Village	9.26866e-07	1
ENSG00000008083	JARID2	Site	1.48844e-05	0.972563
ENSG00000008083	JARID2	Replicate	0.155234	0.581416
ENSG00000008083	JARID2	Line:Site	0.811749	6.95931e-65
ENSG00000008083	JARID2	Village:Site	0.697365	5.84831e-60
ENSG00000008083	JARID2	Replicate:Village	0.274297	1.31856e-16
ENSG00000008083	JARID2	Residual	96.9422
ENSG00000008086	CDKL5	Line	0.0519184	0.350929
ENSG00000008086	CDKL5	Village	3.13336e-06	0.998147
ENSG00000008086	CDKL5	Site	0.000456972	1
ENSG00000008086	CDKL5	Line:Site	0.0674903	0.00010955
ENSG00000008086	CDKL5	Village:Site	0.240193	2.67242e-11
ENSG00000008086	CDKL5	Residual	99.6399
ENSG00000008130	NADK	Line	0.179539	0.238982
ENSG00000008130	NADK	Village	0.0371788	0.834059
ENSG00000008130	NADK	Site	4.17721e-06	1
ENSG00000008130	NADK	Line:Site	0.182858	4.19249e-11
ENSG00000008130	NADK	Village:Site	0.280716	2.56265e-17
ENSG00000008130	NADK	Residual	99.3197
ENSG00000008282	SYPL1	Line	5.86996e-06	0.999754
ENSG00000008282	SYPL1	Village	0.0889219	4.30059e-07
ENSG00000008282	SYPL1	Site	1.80847e-06	1
ENSG00000008282	SYPL1	Replicate	0.142071	3.21181e-15
ENSG00000008282	SYPL1	Line:Site	0.478088	1.94195e-43
ENSG00000008282	SYPL1	Residual	99.2909
ENSG00000008283	CYB561	Line	0.181795	0.152258
ENSG00000008283	CYB561	Village	2.4506e-06	1
ENSG00000008283	CYB561	Site	1.7943	0.0967285
ENSG00000008283	CYB561	Line:Site	0.113148	5.27529e-08
ENSG00000008283	CYB561	Village:Site	0.434792	8.46876e-31
ENSG00000008283	CYB561	Residual	97.476
ENSG00000008294	SPAG9	Line	0.10198
ENSG00000008294	SPAG9	Village	4.24714e-06	1
ENSG00000008294	SPAG9	Site	0.18157	0.747967
ENSG00000008294	SPAG9	Village:Site	0.708003	5.87802e-42
ENSG00000008294	SPAG9	Residual	99.0084
ENSG00000008311	AASS	Line	1.68906
ENSG00000008311	AASS	Village	9.58831e-07
ENSG00000008311	AASS	Site	0.000966901
ENSG00000008311	AASS	Replicate	4.81656e-05
ENSG00000008311	AASS	Line:Village	1.00468
ENSG00000008311	AASS	Village:Site	7.2952
ENSG00000008311	AASS	Replicate:Village	0.0818874
ENSG00000008311	AASS	Residual	89.9282
ENSG00000008324	SS18L2	Line	1.60945	0.0318021
ENSG00000008324	SS18L2	Village	2.03342	0.772257
ENSG00000008324	SS18L2	Site	0.238533	0.976744
ENSG00000008324	SS18L2	Replicate	0.0787332	2.93177e-10
ENSG00000008324	SS18L2	Line:Village	0.0797592	2.05166e-05
ENSG00000008324	SS18L2	Village:Site	10.3232	0
ENSG00000008324	SS18L2	Residual	85.6369
ENSG00000008382	MPND	Line	0.283801	2.38265e-27
ENSG00000008382	MPND	Village	4.96094e-07	0.998819
ENSG00000008382	MPND	Site	0.000100045	1
ENSG00000008382	MPND	Village:Site	1.59894	7.66875e-101
ENSG00000008382	MPND	Residual	98.1172
ENSG00000008394	MGST1	Line	3.58376e-05	1
ENSG00000008394	MGST1	Site	2.87535	0.298621
ENSG00000008394	MGST1	Replicate	1.51035	0.0235483
ENSG00000008394	MGST1	Line:Site	4.04131	0
ENSG00000008394	MGST1	Replicate:Site	0.297985	1.61288e-20
ENSG00000008394	MGST1	Residual	91.275
ENSG00000008405	CRY1	Line	0.23164	2.17113e-23
ENSG00000008405	CRY1	Village	0.172705	0.537553
ENSG00000008405	CRY1	Site	0.240016	0.478516
ENSG00000008405	CRY1	Replicate	0.0193639	0.704906
ENSG00000008405	CRY1	Village:Site	0.258779	5.20451e-11
ENSG00000008405	CRY1	Replicate:Village	0.0463702	0.00601081
ENSG00000008405	CRY1	Residual	99.0311
ENSG00000008513	ST3GAL1	Line	0.21688	2.37898e-20
ENSG00000008513	ST3GAL1	Village	0.0881402	0.366842
ENSG00000008513	ST3GAL1	Site	0.224344	0.193841
ENSG00000008513	ST3GAL1	Village:Site	0.0647418	0.00111408
ENSG00000008513	ST3GAL1	Residual	99.4059
ENSG00000008735	MAPK8IP2	Line	0.702532	0.0721949
ENSG00000008735	MAPK8IP2	Village	1.64814e-05	1
ENSG00000008735	MAPK8IP2	Site	0.225065	0.75209
ENSG00000008735	MAPK8IP2	Line:Site	0.26723	1.3324e-13
ENSG00000008735	MAPK8IP2	Village:Site	0.797504	1.66554e-37
ENSG00000008735	MAPK8IP2	Residual	98.0077
ENSG00000008838	MED24	Line	0.0453418
ENSG00000008838	MED24	Village	3.73133e-05	1
ENSG00000008838	MED24	Site	0.0281416
ENSG00000008838	MED24	Replicate	0.00132007	0.957119
ENSG00000008838	MED24	Village:Site	0.310919	1.13075e-17
ENSG00000008838	MED24	Replicate:Village	0.0448402	0.00620372
ENSG00000008838	MED24	Residual	99.5694
ENSG00000008952	SEC62	Line	0.00532895
ENSG00000008952	SEC62	Village	1.11664
ENSG00000008952	SEC62	Site	8.27706
ENSG00000008952	SEC62	Replicate	0.000195302
ENSG00000008952	SEC62	Line:Village	0.274031
ENSG00000008952	SEC62	Replicate:Village	0.338714
ENSG00000008952	SEC62	Residual	89.988
ENSG00000009307	CSDE1	Line	0.659074	0.0828486
ENSG00000009307	CSDE1	Village	0.788891	0.539842
ENSG00000009307	CSDE1	Site	1.57035	0.385074
ENSG00000009307	CSDE1	Replicate	0.0965181	0.732874
ENSG00000009307	CSDE1	Line:Site	0.279128	1.16098e-21
ENSG00000009307	CSDE1	Village:Site	1.17525	1.02569e-51
ENSG00000009307	CSDE1	Replicate:Village	0.302141	8.09859e-17
ENSG00000009307	CSDE1	Residual	95.1287
ENSG00000009413	REV3L	Line	0.0241771	0.668841
ENSG00000009413	REV3L	Village	0.0376011	0.00193036
ENSG00000009413	REV3L	Site	0.10634	0.245938
ENSG00000009413	REV3L	Line:Site	0.0981125	9.05807e-08
ENSG00000009413	REV3L	Residual	99.7338
ENSG00000009780	FAM76A	Line	0.0973126	0.187861
ENSG00000009780	FAM76A	Village	0.0216338	0.72993
ENSG00000009780	FAM76A	Site	0.0135739	0.747943
ENSG00000009780	FAM76A	Replicate	0.0115201	0.859924
ENSG00000009780	FAM76A	Line:Site	0.0722824	0.000463525
ENSG00000009780	FAM76A	Replicate:Village	0.0728265	0.000273223
ENSG00000009780	FAM76A	Residual	99.7109
ENSG00000009954	BAZ1B	Line	0.016544	0.928232
ENSG00000009954	BAZ1B	Village	0.43384	0.230728
ENSG00000009954	BAZ1B	Site	1.2658	2.07195e-109
ENSG00000009954	BAZ1B	Replicate	6.40073e-06	1
ENSG00000009954	BAZ1B	Line:Village	0.234037	1.06123e-12
ENSG00000009954	BAZ1B	Replicate:Village	0.0809545	3.77675e-05
ENSG00000009954	BAZ1B	Residual	97.9688
ENSG00000010030	ETV7	Line	0.0636103	0.27573
ENSG00000010030	ETV7	Village	0.0795764	1.99499e-06
ENSG00000010030	ETV7	Site	2.30922e-06	1
ENSG00000010030	ETV7	Line:Site	0.0722625	1.7905e-05
ENSG00000010030	ETV7	Residual	99.7845
ENSG00000010256	UQCRC1	Line	0.515875	0.0138273
ENSG00000010256	UQCRC1	Village	1.61246e-07	0.997461
ENSG00000010256	UQCRC1	Site	4.8854e-05	0.966058
ENSG00000010256	UQCRC1	Replicate	0.0629685	1.38446e-07
ENSG00000010256	UQCRC1	Line:Site	0.0680395	0.000276773
ENSG00000010256	UQCRC1	Village:Site	2.30373	9.83036e-176
ENSG00000010256	UQCRC1	Residual	97.0493
ENSG00000010270	STARD3NL	Line	2.89341	0.00187118
ENSG00000010270	STARD3NL	Village	6.45062e-06	1
ENSG00000010270	STARD3NL	Site	0.246007	0.693871
ENSG00000010270	STARD3NL	Replicate	0.0479037	7.5132e-06
ENSG00000010270	STARD3NL	Line:Site	0.165014	1.59878e-11
ENSG00000010270	STARD3NL	Village:Site	0.689999	1.59357e-47
ENSG00000010270	STARD3NL	Residual	95.9577
ENSG00000010278	CD9	Line	5.31422	0.327892
ENSG00000010278	CD9	Village	3.4469e-06	1
ENSG00000010278	CD9	Site	8.80161e-05	1
ENSG00000010278	CD9	Replicate	0.0596215	0.401189
ENSG00000010278	CD9	Line:Village	1.20311	3.25985e-75
ENSG00000010278	CD9	Line:Site	7.34736	0
ENSG00000010278	CD9	Village:Site	0.749865	6.3443e-49
ENSG00000010278	CD9	Replicate:Village	0.0429954	0.00397512
ENSG00000010278	CD9	Residual	85.2827
ENSG00000010292	NCAPD2	Line	0.196494	2.13101e-19
ENSG00000010292	NCAPD2	Village	0.10259	2.96416e-08
ENSG00000010292	NCAPD2	Site	0.496353	0.0141061
ENSG00000010292	NCAPD2	Replicate	0.122064	0.141823
ENSG00000010292	NCAPD2	Replicate:Site	0.0662618	0.000115786
ENSG00000010292	NCAPD2	Residual	99.0162
ENSG00000010318	PHF7	Line	0.0280124	0.687649
ENSG00000010318	PHF7	Village	1.6279e-05	1
ENSG00000010318	PHF7	Site	0.181342	0.833435
ENSG00000010318	PHF7	Replicate	0.0191842	0.0137748
ENSG00000010318	PHF7	Line:Village	0.0652626	0.000442105
ENSG00000010318	PHF7	Village:Site	1.15668	1.422e-61
ENSG00000010318	PHF7	Residual	98.5495
ENSG00000010322	NISCH	Line	0.064683	0.469463
ENSG00000010322	NISCH	Village	0.0753827	0.581499
ENSG00000010322	NISCH	Site	0.051224	0.76499
ENSG00000010322	NISCH	Replicate	0.0279746	0.00136956
ENSG00000010322	NISCH	Line:Site	0.131275	1.97166e-09
ENSG00000010322	NISCH	Village:Site	0.141524	9.94662e-08
ENSG00000010322	NISCH	Residual	99.5079
ENSG00000010626	LRRC23	Line	0.0457178
ENSG00000010626	LRRC23	Village	0.0600603	4.99174e-05
ENSG00000010626	LRRC23	Site	0.0281072
ENSG00000010626	LRRC23	Line:Site	0.351161	6.64707e-27
ENSG00000010626	LRRC23	Residual	99.515
ENSG00000010810	FYN	Line	0.14416	0.847348
ENSG00000010810	FYN	Village	1.2937	0.189005
ENSG00000010810	FYN	Site	0.612068	0.369234
ENSG00000010810	FYN	Replicate	2.34597e-05	1
ENSG00000010810	FYN	Line:Village	0.501826	1.86265e-24
ENSG00000010810	FYN	Line:Site	0.967238	3.14782e-66
ENSG00000010810	FYN	Replicate:Village	0.116068	1.29505e-07
ENSG00000010810	FYN	Residual	96.3649
ENSG00000010818	HIVEP2	Line	0.0643905	2.17005e-06
ENSG00000010818	HIVEP2	Village	0.0416381	0.618947
ENSG00000010818	HIVEP2	Site	0.118645	0.393395
ENSG00000010818	HIVEP2	Village:Site	0.0870332	4.002e-05
ENSG00000010818	HIVEP2	Residual	99.6883
ENSG00000011007	TCEB3	Line	0.00947178	0.889188
ENSG00000011007	TCEB3	Site	1.61311	0.00138057
ENSG00000011007	TCEB3	Replicate	0.0607247	4.62452e-07
ENSG00000011007	TCEB3	Line:Site	0.14086	7.58229e-09
ENSG00000011007	TCEB3	Residual	98.1758
ENSG00000011021	CLCN6	Line	0.0256094	0.00305488
ENSG00000011021	CLCN6	Village	2.06676e-05	1
ENSG00000011021	CLCN6	Site	0.237888	0.585154
ENSG00000011021	CLCN6	Village:Site	0.465835	1.90531e-21
ENSG00000011021	CLCN6	Residual	99.2706
ENSG00000011105	TSPAN9	Line	0.102143	0.160555
ENSG00000011105	TSPAN9	Village	7.36554e-05	1
ENSG00000011105	TSPAN9	Site	0.507915	0.812753
ENSG00000011105	TSPAN9	Line:Site	0.0604864	0.00060199
ENSG00000011105	TSPAN9	Village:Site	2.87564	3.19526e-164
ENSG00000011105	TSPAN9	Residual	96.4537
ENSG00000011198	ABHD5	Line	0.179536	0.0983658
ENSG00000011198	ABHD5	Village	6.67274e-06	1
ENSG00000011198	ABHD5	Site	7.32312e-05	1
ENSG00000011198	ABHD5	Line:Site	0.0769009	5.88315e-05
ENSG00000011198	ABHD5	Village:Site	4.03031	1.34545e-270
ENSG00000011198	ABHD5	Residual	95.7132
ENSG00000011258	MBTD1	Line	0.0588959	8.79229e-07
ENSG00000011258	MBTD1	Village	8.47481e-06	1
ENSG00000011258	MBTD1	Site	0.114513	0.609074
ENSG00000011258	MBTD1	Village:Site	0.235607	1.01396e-10
ENSG00000011258	MBTD1	Residual	99.591
ENSG00000011260	UTP18	Line	0.0872558	0.781611
ENSG00000011260	UTP18	Site	7.92236e-06	1
ENSG00000011260	UTP18	Replicate	0.115386	6.44023e-13
ENSG00000011260	UTP18	Line:Site	0.698631	6.16547e-61
ENSG00000011260	UTP18	Residual	99.0987
ENSG00000011295	TTC19	Line	1.72484e-06	1
ENSG00000011295	TTC19	Village	1.38014	2.29399e-100
ENSG00000011295	TTC19	Site	1.2463	0.0356995
ENSG00000011295	TTC19	Replicate	0.0827855	9.75057e-10
ENSG00000011295	TTC19	Line:Site	0.451499	9.1633e-35
ENSG00000011295	TTC19	Residual	96.8393
ENSG00000011304	PTBP1	Line	0.197873	0.54218
ENSG00000011304	PTBP1	Village	0.584164	0.222377
ENSG00000011304	PTBP1	Site	7.54641	0.000171379
ENSG00000011304	PTBP1	Replicate	0.0490426	0.710542
ENSG00000011304	PTBP1	Line:Village	0.223429	9.68226e-12
ENSG00000011304	PTBP1	Line:Site	0.204133	9.24821e-16
ENSG00000011304	PTBP1	Replicate:Village	0.110239	2.52891e-06
ENSG00000011304	PTBP1	Replicate:Site	0.0762811	5.38659e-05
ENSG00000011304	PTBP1	Residual	91.0084
ENSG00000011426	ANLN	Line	0.102359	0.240242
ENSG00000011426	ANLN	Village	1.20065e-08	0.997691
ENSG00000011426	ANLN	Site	7.62675e-06	0.997764
ENSG00000011426	ANLN	Replicate	0.0528429	2.83544e-06
ENSG00000011426	ANLN	Line:Site	0.0939154	1.78891e-06
ENSG00000011426	ANLN	Village:Site	0.219041	3.34942e-17
ENSG00000011426	ANLN	Residual	99.5318
ENSG00000011454	RABGAP1	Line	0.0383954	0.587862
ENSG00000011454	RABGAP1	Village	0.206944	1.91315e-15
ENSG00000011454	RABGAP1	Site	0.216189	0.114686
ENSG00000011454	RABGAP1	Line:Site	0.114385	1.83317e-08
ENSG00000011454	RABGAP1	Residual	99.4241
ENSG00000011485	PPP5C	Line	0.135864	5.48039e-13
ENSG00000011485	PPP5C	Village	2.91753e-05	1
ENSG00000011485	PPP5C	Site	0.423035	0.544384
ENSG00000011485	PPP5C	Replicate	0.0391113	9.71465e-05
ENSG00000011485	PPP5C	Village:Site	0.71923	6.11625e-32
ENSG00000011485	PPP5C	Residual	98.6827
ENSG00000011638	TMEM159	Line	0.813151	0.0123186
ENSG00000011638	TMEM159	Village	1.0966	0.239902
ENSG00000011638	TMEM159	Site	1.90563e-05	1
ENSG00000011638	TMEM159	Line:Site	0.119002	6.35711e-08
ENSG00000011638	TMEM159	Village:Site	0.771697	1.11946e-40
ENSG00000011638	TMEM159	Residual	97.1995
ENSG00000012048	BRCA1	Line	0.0364023	0.795726
ENSG00000012048	BRCA1	Village	0.02602	0.0123224
ENSG00000012048	BRCA1	Site	1.1483	0.0203866
ENSG00000012048	BRCA1	Replicate	0.0329884	0.000418524
ENSG00000012048	BRCA1	Line:Site	0.284497	3.49044e-19
ENSG00000012048	BRCA1	Residual	98.4718
ENSG00000012660	ELOVL5	Village	0.898871	0.614633
ENSG00000012660	ELOVL5	Site	0.372358	0.821061
ENSG00000012660	ELOVL5	Replicate	0.0228447	0.855738
ENSG00000012660	ELOVL5	Village:Site	1.96229	1.4297e-94
ENSG00000012660	ELOVL5	Replicate:Village	0.147829	3.1923e-08
ENSG00000012660	ELOVL5	Residual	96.5958
ENSG00000012963	UBR7	Line	0.362816	0.0262648
ENSG00000012963	UBR7	Village	0.000205583	1
ENSG00000012963	UBR7	Site	0.207525	0.643753
ENSG00000012963	UBR7	Line:Site	0.067127	0.000141683
ENSG00000012963	UBR7	Village:Site	0.482829	5.20236e-34
ENSG00000012963	UBR7	Residual	98.8795
ENSG00000013016	EHD3	Line	0.0802966	0.253305
ENSG00000013016	EHD3	Village	0.0498194	0.000253055
ENSG00000013016	EHD3	Site	0.0320528	0.519709
ENSG00000013016	EHD3	Line:Site	0.0719919	6.87981e-05
ENSG00000013016	EHD3	Residual	99.7658
ENSG00000013275	PSMC4	Line	0.106543	0.722716
ENSG00000013275	PSMC4	Village	0.147621	0.572769
ENSG00000013275	PSMC4	Site	3.58997	0.00778879
ENSG00000013275	PSMC4	Replicate	3.56344e-06	1
ENSG00000013275	PSMC4	Line:Site	0.587093	1.0034e-39
ENSG00000013275	PSMC4	Replicate:Village	0.335412	5.01299e-34
ENSG00000013275	PSMC4	Residual	95.2334
ENSG00000013375	PGM3	Line	0.0899707
ENSG00000013375	PGM3	Village	3.24913e-14
ENSG00000013375	PGM3	Site	0.100966
ENSG00000013375	PGM3	Replicate	1.61743e-09
ENSG00000013375	PGM3	Village:Site	1.18081
ENSG00000013375	PGM3	Replicate:Village	0.170958
ENSG00000013375	PGM3	Residual	98.4573
ENSG00000013503	POLR3B	Line	0.0963694	0.612121
ENSG00000013503	POLR3B	Village	0.0124239	0.118881
ENSG00000013503	POLR3B	Site	0.422397	0.19137
ENSG00000013503	POLR3B	Line:Site	0.336743	1.1407e-21
ENSG00000013503	POLR3B	Residual	99.1321
ENSG00000013523	ANGEL1	Line	0.203317	2.54524e-22
ENSG00000013523	ANGEL1	Village	0.0381659	0.497062
ENSG00000013523	ANGEL1	Site	0.0547465	0.448846
ENSG00000013523	ANGEL1	Village:Site	0.0455183	0.00607071
ENSG00000013523	ANGEL1	Residual	99.6583
ENSG00000013563	DNASE1L1	Line	0.212648	0.0763074
ENSG00000013563	DNASE1L1	Village	0.0419164	0.908848
ENSG00000013563	DNASE1L1	Site	3.5735e-05	1
ENSG00000013563	DNASE1L1	Line:Site	0.0814911	3.09758e-05
ENSG00000013563	DNASE1L1	Village:Site	0.623296	4.75023e-46
ENSG00000013563	DNASE1L1	Residual	99.0406
ENSG00000013810	TACC3	Line	0.343699	0.0484942
ENSG00000013810	TACC3	Village	1.64573e-05	1
ENSG00000013810	TACC3	Site	0.805766	0.59414
ENSG00000013810	TACC3	Replicate	0.0847857	0.396612
ENSG00000013810	TACC3	Line:Site	0.0945741	3.00201e-06
ENSG00000013810	TACC3	Village:Site	1.62177	7.25403e-104
ENSG00000013810	TACC3	Replicate:Village	0.0640153	0.000488697
ENSG00000013810	TACC3	Residual	96.9854
ENSG00000014123	UFL1	Line	9.2692e-06	1
ENSG00000014123	UFL1	Village	0.117516	0.907177
ENSG00000014123	UFL1	Site	4.44003	0.16652
ENSG00000014123	UFL1	Line:Site	0.326594	3.58109e-20
ENSG00000014123	UFL1	Village:Site	1.58864	7.47595e-67
ENSG00000014123	UFL1	Residual	93.5272
ENSG00000014216	CAPN1	Line	0.838542	0.214192
ENSG00000014216	CAPN1	Village	0.0461519	0.931406
ENSG00000014216	CAPN1	Site	0.294751	0.63561
ENSG00000014216	CAPN1	Replicate	0.0456404	1.56271e-05
ENSG00000014216	CAPN1	Line:Village	0.322171	6.00733e-18
ENSG00000014216	CAPN1	Village:Site	0.615778	7.34649e-33
ENSG00000014216	CAPN1	Residual	97.837
ENSG00000014641	MDH1	Line	9.9373	0.0132249
ENSG00000014641	MDH1	Village	1.16671	0.226701
ENSG00000014641	MDH1	Site	1.90642	0.290828
ENSG00000014641	MDH1	Replicate	0.0226927	0.0018223
ENSG00000014641	MDH1	Line:Village	0.236389	2.11282e-13
ENSG00000014641	MDH1	Line:Site	1.96569	5.56122e-140
ENSG00000014641	MDH1	Village:Site	0.463833	2.55173e-25
ENSG00000014641	MDH1	Residual	84.301
ENSG00000014919	COX15	Line	0.0390695	0.00045811
ENSG00000014919	COX15	Village	0.245208	0.578209
ENSG00000014919	COX15	Site	0.192666	0.679574
ENSG00000014919	COX15	Village:Site	0.472327	6.48718e-22
ENSG00000014919	COX15	Residual	99.0507
ENSG00000015133	CCDC88C	Line	0.394111	0.113085
ENSG00000015133	CCDC88C	Village	1.52358e-08	0.999914
ENSG00000015133	CCDC88C	Site	0.0415282	0.888157
ENSG00000015133	CCDC88C	Line:Site	0.208478	3.37515e-14
ENSG00000015133	CCDC88C	Village:Site	0.320767	1.87152e-21
ENSG00000015133	CCDC88C	Residual	99.0351
ENSG00000015153	YAF2	Line	0.137701	0.342296
ENSG00000015153	YAF2	Village	3.85809e-06	1
ENSG00000015153	YAF2	Site	1.27738	0.161406
ENSG00000015153	YAF2	Line:Site	0.189092	2.17982e-12
ENSG00000015153	YAF2	Village:Site	0.459872	2.15097e-26
ENSG00000015153	YAF2	Residual	97.936
ENSG00000015171	ZMYND11	Line	7.16537e-06
ENSG00000015171	ZMYND11	Village	1.29768e-06
ENSG00000015171	ZMYND11	Site	0.765726
ENSG00000015171	ZMYND11	Line:Village	0.0713156
ENSG00000015171	ZMYND11	Village:Site	0.178556
ENSG00000015171	ZMYND11	Residual	98.9844
ENSG00000015475	BID	Line	0.000435638
ENSG00000015475	BID	Village	0.715089
ENSG00000015475	BID	Site	3.40482
ENSG00000015475	BID	Replicate	0.0369071
ENSG00000015475	BID	Line:Village	8.66455e-07
ENSG00000015475	BID	Line:Site	0.366024
ENSG00000015475	BID	Residual	95.4767
ENSG00000015532	XYLT2	Line	0.117117	0.380633
ENSG00000015532	XYLT2	Village	0.02951	0.689597
ENSG00000015532	XYLT2	Site	0.0539316	2.39936e-06
ENSG00000015532	XYLT2	Replicate	0.0694748	1.00467e-07
ENSG00000015532	XYLT2	Line:Village	0.083055	5.26419e-05
ENSG00000015532	XYLT2	Residual	99.6469
ENSG00000016391	CHDH	Line	0.386612	4.69226e-42
ENSG00000016391	CHDH	Village	0.00967148	0.882576
ENSG00000016391	CHDH	Site	0.195139	0.250985
ENSG00000016391	CHDH	Village:Site	0.092146	0.000223861
ENSG00000016391	CHDH	Residual	99.3164
ENSG00000016864	GLT8D1	Line	0.102698	0.155753
ENSG00000016864	GLT8D1	Village	0.350291	1.65073e-25
ENSG00000016864	GLT8D1	Site	0.156196	0.0866465
ENSG00000016864	GLT8D1	Line:Site	0.0608251	8.30124e-05
ENSG00000016864	GLT8D1	Residual	99.33
ENSG00000017260	ATP2C1	Line	0.0248405	0.671151
ENSG00000017260	ATP2C1	Village	0.0526362	0.43706
ENSG00000017260	ATP2C1	Site	0.0904229	4.00179e-09
ENSG00000017260	ATP2C1	Replicate	0.0205355	0.0104394
ENSG00000017260	ATP2C1	Line:Village	0.0506282	0.00283904
ENSG00000017260	ATP2C1	Residual	99.7609
ENSG00000018189	RUFY3	Line	0.570106	3.67175e-62
ENSG00000018189	RUFY3	Village	0.300481	0.378205
ENSG00000018189	RUFY3	Site	3.33232e-06	1
ENSG00000018189	RUFY3	Village:Site	0.352005	1.0691e-23
ENSG00000018189	RUFY3	Residual	98.7774
ENSG00000018510	AGPS	Line	0.0519695	2.65704e-05
ENSG00000018510	AGPS	Village	2.7012e-09	1
ENSG00000018510	AGPS	Site	0.075623	0.415353
ENSG00000018510	AGPS	Replicate	5.84795e-06	0.995675
ENSG00000018510	AGPS	Village:Site	0.0665579	0.000368346
ENSG00000018510	AGPS	Replicate:Village	0.141398	1.21111e-10
ENSG00000018510	AGPS	Residual	99.6644
ENSG00000018625	ATP1A2	Line	0.439305	3.17049e-50
ENSG00000018625	ATP1A2	Village	0.409877	0.781581
ENSG00000018625	ATP1A2	Site	2.80611	0.351592
ENSG00000018625	ATP1A2	Replicate	0.0807458	7.07818e-10
ENSG00000018625	ATP1A2	Village:Site	2.04324	2.22598e-95
ENSG00000018625	ATP1A2	Residual	94.2207
ENSG00000018699	TTC27	Line	0.0603103	0.401279
ENSG00000018699	TTC27	Village	0.120537	2.66277e-09
ENSG00000018699	TTC27	Site	0.243047	0.0855462
ENSG00000018699	TTC27	Replicate	0.0456951	1.63917e-05
ENSG00000018699	TTC27	Line:Site	0.0926355	7.94275e-05
ENSG00000018699	TTC27	Residual	99.4378
ENSG00000019582	CD74	Line	0.575755	0.0461002
ENSG00000019582	CD74	Village	0.0800641	0.936499
ENSG00000019582	CD74	Site	0.416067
ENSG00000019582	CD74	Replicate	0.00270726	0.974918
ENSG00000019582	CD74	Line:Site	0.161573	4.16041e-12
ENSG00000019582	CD74	Village:Site	1.83459	3.30243e-74
ENSG00000019582	CD74	Replicate:Village	0.0926288	2.2421e-05
ENSG00000019582	CD74	Residual	96.8366
ENSG00000019995	ZRANB1	Line	0.0204257	0.70554
ENSG00000019995	ZRANB1	Village	5.23636e-07	1
ENSG00000019995	ZRANB1	Site	6.85298e-06	1
ENSG00000019995	ZRANB1	Line:Site	0.0935693	3.62272e-05
ENSG00000019995	ZRANB1	Village:Site	0.209318	1.15507e-10
ENSG00000019995	ZRANB1	Residual	99.6767
ENSG00000020256	ZFP64	Line	0.46683	0.0718822
ENSG00000020256	ZFP64	Village	0.182533	0.43424
ENSG00000020256	ZFP64	Site	0.0227064	0.909901
ENSG00000020256	ZFP64	Replicate	3.90203e-06	1
ENSG00000020256	ZFP64	Line:Site	0.189962	2.43429e-12
ENSG00000020256	ZFP64	Village:Site	0.178983	1.17505e-07
ENSG00000020256	ZFP64	Replicate:Village	0.0689759	0.00017636
ENSG00000020256	ZFP64	Residual	98.89
ENSG00000020577	SAMD4A	Line	0.280606	0.542249
ENSG00000020577	SAMD4A	Village	0.0239579	0.950436
ENSG00000020577	SAMD4A	Site	1.52455	0.0900679
ENSG00000020577	SAMD4A	Replicate	0.0628367	1.51334e-07
ENSG00000020577	SAMD4A	Line:Village	0.412177	2.33713e-20
ENSG00000020577	SAMD4A	Village:Site	0.273134	8.55504e-15
ENSG00000020577	SAMD4A	Residual	97.4227
ENSG00000020922	MRE11A	Line	0.249773	0.101198
ENSG00000020922	MRE11A	Village	0.233462	2.18329e-17
ENSG00000020922	MRE11A	Site	0.464112	0.0382409
ENSG00000020922	MRE11A	Line:Site	0.114554	5.23971e-09
ENSG00000020922	MRE11A	Residual	98.9381
ENSG00000022267	FHL1	Line	0.283618	0.233327
ENSG00000022267	FHL1	Village	0.732907	0.718104
ENSG00000022267	FHL1	Site	0.445771	0.834006
ENSG00000022267	FHL1	Replicate	0.0336218	0.000400674
ENSG00000022267	FHL1	Line:Village	0.105012	5.13175e-06
ENSG00000022267	FHL1	Village:Site	2.56956	2.79265e-111
ENSG00000022267	FHL1	Residual	95.8295
ENSG00000022277	RTFDC1	Village	1.81446e-06	1
ENSG00000022277	RTFDC1	Site	3.13128e-06	1
ENSG00000022277	RTFDC1	Replicate	0.0307014	0.000693955
ENSG00000022277	RTFDC1	Village:Site	0.569516	3.27444e-67
ENSG00000022277	RTFDC1	Residual	99.3998
ENSG00000022840	RNF10	Line	0.619771	0.00296786
ENSG00000022840	RNF10	Village	0.376981	0.094771
ENSG00000022840	RNF10	Site	1.61352e-06	1
ENSG00000022840	RNF10	Replicate	0.0612232	3.67953e-07
ENSG00000022840	RNF10	Line:Site	0.0496467	0.00285832
ENSG00000022840	RNF10	Village:Site	0.112258	1.71937e-08
ENSG00000022840	RNF10	Residual	98.7801
ENSG00000023041	ZDHHC6	Line	0.381512	1.32824e-43
ENSG00000023041	ZDHHC6	Village	0.000929208	1
ENSG00000023041	ZDHHC6	Site	0.110029	0.971337
ENSG00000023041	ZDHHC6	Replicate	0.0545539
ENSG00000023041	ZDHHC6	Village:Site	6.53449	0
ENSG00000023041	ZDHHC6	Residual	92.9185
ENSG00000023171	GRAMD1B	Line	2.8729e-06	1
ENSG00000023171	GRAMD1B	Village	0.0394476	0.696041
ENSG00000023171	GRAMD1B	Site	0.0763752	0.508484
ENSG00000023171	GRAMD1B	Replicate	0.0225048	0.00529222
ENSG00000023171	GRAMD1B	Line:Village	0.0679176	0.000384678
ENSG00000023171	GRAMD1B	Line:Site	0.0589799	0.000254866
ENSG00000023171	GRAMD1B	Village:Site	0.0726137	0.000877354
ENSG00000023171	GRAMD1B	Residual	99.6622
ENSG00000023191	RNH1	Line	0.612729
ENSG00000023191	RNH1	Village	8.43226e-06	1
ENSG00000023191	RNH1	Site	0.274796	0.596674
ENSG00000023191	RNH1	Replicate	0.024444	0.00352089
ENSG00000023191	RNH1	Line:Site	0.246363	1.28409e-15
ENSG00000023191	RNH1	Village:Site	0.481029	1.62255e-30
ENSG00000023191	RNH1	Residual	98.3606
ENSG00000023228	NDUFS1	Line	0.0409684	0.798199
ENSG00000023228	NDUFS1	Village	0.329455	0.331264
ENSG00000023228	NDUFS1	Site	0.086622	0.73594
ENSG00000023228	NDUFS1	Replicate	0.0351539	0.689115
ENSG00000023228	NDUFS1	Line:Village	0.0681254	0.000959789
ENSG00000023228	NDUFS1	Line:Site	0.246623	2.68326e-12
ENSG00000023228	NDUFS1	Village:Site	0.179556	1.8093e-07
ENSG00000023228	NDUFS1	Replicate:Village	0.0837836	8.80612e-05
ENSG00000023228	NDUFS1	Residual	98.9297
ENSG00000023287	RB1CC1	Line	0.10423	8.33503e-12
ENSG00000023287	RB1CC1	Village	0.460637	0.0847289
ENSG00000023287	RB1CC1	Site	0.0969061	2.85637e-10
ENSG00000023287	RB1CC1	Replicate	1.66267e-06	1
ENSG00000023287	RB1CC1	Replicate:Village	0.136985	1.64666e-12
ENSG00000023287	RB1CC1	Residual	99.2012
ENSG00000023608	SNAPC1	Line	0.941293
ENSG00000023608	SNAPC1	Village	0.0017512
ENSG00000023608	SNAPC1	Site	8.11143e-05
ENSG00000023608	SNAPC1	Line:Site	2.93916
ENSG00000023608	SNAPC1	Village:Site	3.59812
ENSG00000023608	SNAPC1	Residual	92.5196
ENSG00000023697	DERA	Line	1.80603
ENSG00000023697	DERA	Village	0.000329536
ENSG00000023697	DERA	Site	3.35853
ENSG00000023697	DERA	Replicate	1.01285e-05
ENSG00000023697	DERA	Village:Site	1.44223
ENSG00000023697	DERA	Replicate:Village	0.242186
ENSG00000023697	DERA	Residual	93.1507
ENSG00000023734	STRAP	Line	0.0643404	0.913752
ENSG00000023734	STRAP	Site	1.39745	0.200403
ENSG00000023734	STRAP	Replicate	0.070049	6.6069e-08
ENSG00000023734	STRAP	Line:Site	1.35539	1.7947e-91
ENSG00000023734	STRAP	Residual	97.1128
ENSG00000023892	DEF6	Line	0.0593479	0.615638
ENSG00000023892	DEF6	Village	0.247539	0.399708
ENSG00000023892	DEF6	Site	0.467982	0.244067
ENSG00000023892	DEF6	Line:Village	0.104156	5.62153e-06
ENSG00000023892	DEF6	Village:Site	0.189002	1.06179e-08
ENSG00000023892	DEF6	Residual	98.932
ENSG00000023902	PLEKHO1	Line	0.183896	0.743659
ENSG00000023902	PLEKHO1	Village	3.13528e-06	0.970214
ENSG00000023902	PLEKHO1	Site	9.69216	0.161497
ENSG00000023902	PLEKHO1	Replicate	2.34229e-06	1
ENSG00000023902	PLEKHO1	Line:Village	0.189079	3.61981e-11
ENSG00000023902	PLEKHO1	Line:Site	0.938394	6.63795e-66
ENSG00000023902	PLEKHO1	Village:Site	3.60589	5.08283e-243
ENSG00000023902	PLEKHO1	Replicate:Village	0.0463493	0.000669614
ENSG00000023902	PLEKHO1	Residual	85.3442
ENSG00000024422	EHD2	Line	0.226444
ENSG00000024422	EHD2	Village	0.0654308	0.844745
ENSG00000024422	EHD2	Site	4.04202e-06	1
ENSG00000024422	EHD2	Village:Site	0.551464	3.16981e-45
ENSG00000024422	EHD2	Residual	99.1567
ENSG00000024862	CCDC28A	Line	0.0561449	0.682505
ENSG00000024862	CCDC28A	Village	0.102757	0.737568
ENSG00000024862	CCDC28A	Site	0.518651	0.410283
ENSG00000024862	CCDC28A	Line:Site	0.254267	3.28995e-15
ENSG00000024862	CCDC28A	Village:Site	0.397267	6.53546e-17
ENSG00000024862	CCDC28A	Residual	98.6709
ENSG00000025156	HSF2	Line	0.193132	0.0753845
ENSG00000025156	HSF2	Village	0.191982	0.296765
ENSG00000025156	HSF2	Site	1.81918e-05	1
ENSG00000025156	HSF2	Line:Site	0.073822	4.00108e-05
ENSG00000025156	HSF2	Village:Site	0.152788	8.20526e-07
ENSG00000025156	HSF2	Residual	99.3883
ENSG00000025708	TYMP	Line	0.10661	0.362663
ENSG00000025708	TYMP	Village	0.117707	0.300736
ENSG00000025708	TYMP	Site	0.0943953	8.51539e-09
ENSG00000025708	TYMP	Line:Village	0.0685161	0.000372091
ENSG00000025708	TYMP	Residual	99.6128
ENSG00000025800	KPNA6	Line	0.0506284	0.284786
ENSG00000025800	KPNA6	Site	0.497918	0.00594093
ENSG00000025800	KPNA6	Replicate	0.0459071	1.47124e-05
ENSG00000025800	KPNA6	Line:Site	0.0475315	0.000545312
ENSG00000025800	KPNA6	Residual	99.358
ENSG00000026025	VIM	Line	4.90366
ENSG00000026025	VIM	Village	0.00118835
ENSG00000026025	VIM	Site	0.0602874
ENSG00000026025	VIM	Replicate	0.213597
ENSG00000026025	VIM	Line:Village	0.0322137
ENSG00000026025	VIM	Village:Site	2.73296
ENSG00000026025	VIM	Residual	92.0561
ENSG00000026297	RNASET2	Line	2.38725	0.0477491
ENSG00000026297	RNASET2	Village	2.52957e-07	1
ENSG00000026297	RNASET2	Site	0.000141969	0.998324
ENSG00000026297	RNASET2	Line:Site	0.752964	5.69049e-58
ENSG00000026297	RNASET2	Village:Site	6.84115	0
ENSG00000026297	RNASET2	Residual	90.0185
ENSG00000026652	AGPAT4	Line	0.467462	1.6579e-44
ENSG00000026652	AGPAT4	Village	0.181125	0.762494
ENSG00000026652	AGPAT4	Site	1.23612e-05	1
ENSG00000026652	AGPAT4	Replicate	0.0482837	7.74074e-06
ENSG00000026652	AGPAT4	Village:Site	0.932047	7.2655e-51
ENSG00000026652	AGPAT4	Residual	98.3711
ENSG00000027001	MIPEP	Line	0.272342	1.046e-28
ENSG00000027001	MIPEP	Village	0.203897	0.331087
ENSG00000027001	MIPEP	Site	2.13765e-06	1
ENSG00000027001	MIPEP	Village:Site	0.200246	5.53836e-12
ENSG00000027001	MIPEP	Residual	99.3235
ENSG00000027869	SH2D2A	Line	9.16959e-07	0.997626
ENSG00000027869	SH2D2A	Village	0.148832	0.746419
ENSG00000027869	SH2D2A	Site	2.37899e-06	0.996882
ENSG00000027869	SH2D2A	Line:Site	0.227684	4.71278e-14
ENSG00000027869	SH2D2A	Village:Site	0.698643	3.97505e-49
ENSG00000027869	SH2D2A	Residual	98.9248
ENSG00000028116	VRK2	Line	0.157967	0.327632
ENSG00000028116	VRK2	Village	0.29985	0.340197
ENSG00000028116	VRK2	Site	0.646764	0.227034
ENSG00000028116	VRK2	Line:Site	0.203961	3.31872e-12
ENSG00000028116	VRK2	Village:Site	0.222517	5.85365e-12
ENSG00000028116	VRK2	Residual	98.4689
ENSG00000028203	VEZT	Line	1.13346	0.00515898
ENSG00000028203	VEZT	Village	0.200918	0.473557
ENSG00000028203	VEZT	Site	0.0554368	0.829518
ENSG00000028203	VEZT	Line:Site	0.105419	4.05934e-06
ENSG00000028203	VEZT	Village:Site	0.263103	8.55433e-11
ENSG00000028203	VEZT	Residual	98.2417
ENSG00000028277	POU2F2	Line	0.271346	2.50501e-27
ENSG00000028277	POU2F2	Village	3.70388e-07	0.998773
ENSG00000028277	POU2F2	Site	4.08997e-06	0.998459
ENSG00000028277	POU2F2	Village:Site	0.649195	4.031e-49
ENSG00000028277	POU2F2	Residual	99.0795
ENSG00000028310	BRD9	Line	0.0495499	0.681317
ENSG00000028310	BRD9	Village	0.0591911	0.856122
ENSG00000028310	BRD9	Site	0.416751	0.431897
ENSG00000028310	BRD9	Replicate	0.018523	0.0147293
ENSG00000028310	BRD9	Line:Village	0.117063	1.36568e-06
ENSG00000028310	BRD9	Village:Site	0.403293	3.11147e-18
ENSG00000028310	BRD9	Residual	98.9356
ENSG00000028839	TBPL1	Line	4.33732e-07	1
ENSG00000028839	TBPL1	Village	2.33106e-05	0.998015
ENSG00000028839	TBPL1	Site	1.42096	0.660373
ENSG00000028839	TBPL1	Replicate	0.0895846	4.14947e-10
ENSG00000028839	TBPL1	Line:Site	0.185109	1.04585e-17
ENSG00000028839	TBPL1	Village:Site	3.71598	4.16279e-198
ENSG00000028839	TBPL1	Residual	94.5883
ENSG00000029153	ARNTL2	Line	0.10856	0.381432
ENSG00000029153	ARNTL2	Village	0.0755501	3.88256e-06
ENSG00000029153	ARNTL2	Site	0.0577916	0.574144
ENSG00000029153	ARNTL2	Line:Site	0.168811	3.44817e-13
ENSG00000029153	ARNTL2	Residual	99.5893
ENSG00000029993	HMGB3	Line	1.34965	0.0766382
ENSG00000029993	HMGB3	Village	1.88995e-05	1
ENSG00000029993	HMGB3	Site	0.00018761	0.999487
ENSG00000029993	HMGB3	Replicate	2.50703e-08	0.998272
ENSG00000029993	HMGB3	Line:Site	0.54623	7.32644e-33
ENSG00000029993	HMGB3	Village:Site	12.7322	0
ENSG00000029993	HMGB3	Replicate:Line	0.0424137	4.44541e-05
ENSG00000029993	HMGB3	Residual	85.3293
ENSG00000030582	GRN	Line	0.149222	4.7856e-16
ENSG00000030582	GRN	Village	0.0181827	0.970925
ENSG00000030582	GRN	Site	1.29718	0.275479
ENSG00000030582	GRN	Village:Site	0.821077	7.1872e-40
ENSG00000030582	GRN	Residual	97.7143
ENSG00000031698	SARS	Line	1.07496	0.756806
ENSG00000031698	SARS	Village	7.47274	0.391435
ENSG00000031698	SARS	Site	3.69031	0.633705
ENSG00000031698	SARS	Replicate	0.0400655	2.65555e-06
ENSG00000031698	SARS	Line:Village	2.09619	2.02274e-129
ENSG00000031698	SARS	Line:Site	4.64619	0
ENSG00000031698	SARS	Village:Site	6.28107	0
ENSG00000031698	SARS	Residual	74.6985
ENSG00000032389	TSSC1	Line	0.0196275	0.704102
ENSG00000032389	TSSC1	Village	2.9235e-06	1
ENSG00000032389	TSSC1	Site	0.150226	0.660888
ENSG00000032389	TSSC1	Replicate	0.0355146	0.000252569
ENSG00000032389	TSSC1	Line:Site	0.0906714	2.24741e-06
ENSG00000032389	TSSC1	Village:Site	0.362642	3.24014e-19
ENSG00000032389	TSSC1	Residual	99.3413
ENSG00000032444	PNPLA6	Line	0.0447479	0.000100408
ENSG00000032444	PNPLA6	Village	0.0177651	0.904047
ENSG00000032444	PNPLA6	Site	0.308274	0.33574
ENSG00000032444	PNPLA6	Village:Site	0.223792	2.59714e-09
ENSG00000032444	PNPLA6	Residual	99.4054
ENSG00000033050	ABCF2	Line	3.74815e-06	1
ENSG00000033050	ABCF2	Site	0.509114	0.0852456
ENSG00000033050	ABCF2	Replicate	0.0722456	2.23102e-08
ENSG00000033050	ABCF2	Line:Site	0.284546	4.51266e-20
ENSG00000033050	ABCF2	Residual	99.1341
ENSG00000033178	UBA6	Village	0.0001813
ENSG00000033178	UBA6	Site	6.49336e-05
ENSG00000033178	UBA6	Replicate	0.173363
ENSG00000033178	UBA6	Village:Site	0.808457
ENSG00000033178	UBA6	Residual	99.0179
ENSG00000033327	GAB2	Line	0.020263
ENSG00000033327	GAB2	Village	2.44759e-05
ENSG00000033327	GAB2	Site	2.68584e-05
ENSG00000033327	GAB2	Line:Village	0.13546
ENSG00000033327	GAB2	Village:Site	0.275831
ENSG00000033327	GAB2	Residual	99.5684
ENSG00000033627	ATP6V0A1	Line	0.0151106	0.786702
ENSG00000033627	ATP6V0A1	Village	1.14701e-05	1
ENSG00000033627	ATP6V0A1	Site	0.000547239	1
ENSG00000033627	ATP6V0A1	Line:Village	0.0559961	0.00298424
ENSG00000033627	ATP6V0A1	Village:Site	0.232171	6.88638e-19
ENSG00000033627	ATP6V0A1	Residual	99.6962
ENSG00000033800	PIAS1	Line	0.11111	0.509577
ENSG00000033800	PIAS1	Village	0.321351	0.399877
ENSG00000033800	PIAS1	Site	0.126907	0.730562
ENSG00000033800	PIAS1	Replicate	0.039377	7.33613e-05
ENSG00000033800	PIAS1	Line:Site	0.266893	2.45494e-18
ENSG00000033800	PIAS1	Village:Site	0.307846	5.396e-13
ENSG00000033800	PIAS1	Residual	98.8265
ENSG00000034053	APBA2	Line	0.286803	0.0922256
ENSG00000034053	APBA2	Village	0.401459	0.266428
ENSG00000034053	APBA2	Site	0.143398	0.601872
ENSG00000034053	APBA2	Line:Site	0.122711	4.09586e-07
ENSG00000034053	APBA2	Village:Site	0.217425	1.49002e-10
ENSG00000034053	APBA2	Residual	98.8282
ENSG00000034152	MAP2K3	Line	0.0511029	0.670889
ENSG00000034152	MAP2K3	Village	0.0457347	0.000510467
ENSG00000034152	MAP2K3	Site	0.275761	0.189416
ENSG00000034152	MAP2K3	Line:Site	0.218908	2.12978e-17
ENSG00000034152	MAP2K3	Residual	99.4085
ENSG00000034510	TMSB10	Line	0.000148798	0.993067
ENSG00000034510	TMSB10	Village	0.342907	0.869582
ENSG00000034510	TMSB10	Site	10.6108	0.0770084
ENSG00000034510	TMSB10	Replicate	3.15515e-05	0.99472
ENSG00000034510	TMSB10	Line:Village	1.13435	2.59145e-76
ENSG00000034510	TMSB10	Line:Site	2.6213	3.35329e-184
ENSG00000034510	TMSB10	Village:Site	1.4413	3.35245e-71
ENSG00000034510	TMSB10	Replicate:Village	1.16542	1.04585e-100
ENSG00000034510	TMSB10	Replicate:Site	0.110273	4.19235e-09
ENSG00000034510	TMSB10	Residual	82.5735
ENSG00000034713	GABARAPL2	Line	0.216882	0.12734
ENSG00000034713	GABARAPL2	Village	0.775907	0.202555
ENSG00000034713	GABARAPL2	Site	2.79933e-06	1
ENSG00000034713	GABARAPL2	Replicate	0.0449015	2.44374e-05
ENSG00000034713	GABARAPL2	Line:Site	0.128826	4.05629e-08
ENSG00000034713	GABARAPL2	Village:Site	0.468315	7.6642e-40
ENSG00000034713	GABARAPL2	Residual	98.3652
ENSG00000035115	SH3YL1	Line	3.98095	0.00870115
ENSG00000035115	SH3YL1	Village	3.20088e-07	1
ENSG00000035115	SH3YL1	Site	0.479273	0.69114
ENSG00000035115	SH3YL1	Line:Site	0.493082	2.10579e-36
ENSG00000035115	SH3YL1	Village:Site	1.2704	2.44319e-95
ENSG00000035115	SH3YL1	Residual	93.7763
ENSG00000035141	FAM136A	Line	0.643335	0.313975
ENSG00000035141	FAM136A	Village	0.013804	1
ENSG00000035141	FAM136A	Site	1.56373	0.890911
ENSG00000035141	FAM136A	Replicate	0.0755129	4.1941e-10
ENSG00000035141	FAM136A	Line:Village	0.317206	5.94866e-19
ENSG00000035141	FAM136A	Line:Site	0.341878	4.56245e-25
ENSG00000035141	FAM136A	Village:Site	15.7085	0
ENSG00000035141	FAM136A	Residual	81.336
ENSG00000035403	VCL	Line	1.91749	0.399249
ENSG00000035403	VCL	Village	1.7006e-05	0.997322
ENSG00000035403	VCL	Site	5.82098e-06	0.997931
ENSG00000035403	VCL	Replicate	2.12944e-06	0.997548
ENSG00000035403	VCL	Line:Village	1.56739	5.04394e-80
ENSG00000035403	VCL	Line:Site	0.940988	3.62655e-62
ENSG00000035403	VCL	Village:Site	1.45638	2.10656e-118
ENSG00000035403	VCL	Replicate:Village	0.213114	2.10714e-15
ENSG00000035403	VCL	Residual	93.9046
ENSG00000035499	DEPDC1B	Line	0.0176188	0.77981
ENSG00000035499	DEPDC1B	Village	0.126313	4.88147e-10
ENSG00000035499	DEPDC1B	Site	3.73103	9.34491e-05
ENSG00000035499	DEPDC1B	Replicate	0.0422855	5.31017e-05
ENSG00000035499	DEPDC1B	Line:Site	0.119178	7.43091e-08
ENSG00000035499	DEPDC1B	Residual	95.9636
ENSG00000035664	DAPK2	Line	0.214727	0.0577045
ENSG00000035664	DAPK2	Village	0.147635	0.408365
ENSG00000035664	DAPK2	Site	4.30037e-06	1
ENSG00000035664	DAPK2	Line:Site	0.0688746	0.000216045
ENSG00000035664	DAPK2	Village:Site	0.180117	8.39548e-10
ENSG00000035664	DAPK2	Residual	99.3886
ENSG00000035687	ADSS	Line	2.0986	0.0109828
ENSG00000035687	ADSS	Village	3.57325e-07	1
ENSG00000035687	ADSS	Site	9.63795e-05	1
ENSG00000035687	ADSS	Line:Village	0.0550489	0.00156229
ENSG00000035687	ADSS	Village:Site	1.42614	3.02445e-122
ENSG00000035687	ADSS	Residual	96.4201
ENSG00000035928	RFC1	Line	0.547321	0.0178062
ENSG00000035928	RFC1	Site	4.45852e-06	1
ENSG00000035928	RFC1	Replicate	0.172808	2.49231e-18
ENSG00000035928	RFC1	Line:Site	0.135697	1.36083e-09
ENSG00000035928	RFC1	Residual	99.1442
ENSG00000036054	TBC1D23	Line	0.515655	0.255886
ENSG00000036054	TBC1D23	Village	0.140473	8.68985e-11
ENSG00000036054	TBC1D23	Site	0.134782	0.647594
ENSG00000036054	TBC1D23	Replicate	0.0305877	0.000668669
ENSG00000036054	TBC1D23	Line:Site	0.543755	5.24107e-43
ENSG00000036054	TBC1D23	Residual	98.6347
ENSG00000036257	CUL3	Line	0.0844862	0.668226
ENSG00000036257	CUL3	Village	3.41649e-05	1
ENSG00000036257	CUL3	Site	1.50048	0.0182386
ENSG00000036257	CUL3	Replicate	0.000887943	1
ENSG00000036257	CUL3	Line:Village	0.172549	5.63847e-10
ENSG00000036257	CUL3	Line:Site	0.105652	1.00688e-05
ENSG00000036257	CUL3	Village:Site	0.0723209	0.000220648
ENSG00000036257	CUL3	Replicate:Village	0.322552	1.31481e-24
ENSG00000036257	CUL3	Residual	97.741
ENSG00000036448	MYOM2	Line	0.247231	1.30397e-24
ENSG00000036448	MYOM2	Village	2.50374e-06	1
ENSG00000036448	MYOM2	Site	1.21035	0.0537108
ENSG00000036448	MYOM2	Village:Site	0.187836	2.81017e-10
ENSG00000036448	MYOM2	Residual	98.3546
ENSG00000036672	USP2	Line	0.0682859	0.194366
ENSG00000036672	USP2	Village	0.127004	0.433954
ENSG00000036672	USP2	Site	0.186703	0.389807
ENSG00000036672	USP2	Line:Site	0.0459505	0.00278695
ENSG00000036672	USP2	Village:Site	0.13316	9.31566e-07
ENSG00000036672	USP2	Residual	99.4389
ENSG00000037042	TUBG2	Line	0.0688773	9.95849e-07
ENSG00000037042	TUBG2	Village	0.120586	0.519258
ENSG00000037042	TUBG2	Site	1.50885e-06	1
ENSG00000037042	TUBG2	Village:Site	0.224152	5.85751e-15
ENSG00000037042	TUBG2	Residual	99.5864
ENSG00000037241	RPL26L1	Line	0.40079	0.229082
ENSG00000037241	RPL26L1	Village	2.16118	0.164284
ENSG00000037241	RPL26L1	Site	1.42975e-05	1
ENSG00000037241	RPL26L1	Replicate	0.0286419	0.00104528
ENSG00000037241	RPL26L1	Line:Village	0.136155	3.63364e-07
ENSG00000037241	RPL26L1	Line:Site	0.12437	1.73939e-07
ENSG00000037241	RPL26L1	Village:Site	1.0366	7.55688e-61
ENSG00000037241	RPL26L1	Residual	96.1122
ENSG00000037897	METTL1	Line	0.10339	0.129422
ENSG00000037897	METTL1	Village	3.79131e-05	1
ENSG00000037897	METTL1	Site	1.373	0.544293
ENSG00000037897	METTL1	Line:Site	0.0496466	0.000879933
ENSG00000037897	METTL1	Village:Site	2.33556	7.11973e-121
ENSG00000037897	METTL1	Residual	96.1384
ENSG00000038002	AGA	Line	0.512133	0.131965
ENSG00000038002	AGA	Village	0.500133	4.5838e-37
ENSG00000038002	AGA	Site	1.95991	0.0144639
ENSG00000038002	AGA	Line:Site	0.29829	3.03507e-19
ENSG00000038002	AGA	Residual	96.7295
ENSG00000038219	BOD1L1	Line	0.194139	0.469427
ENSG00000038219	BOD1L1	Village	0.000108653	1
ENSG00000038219	BOD1L1	Site	0.828692	0.366842
ENSG00000038219	BOD1L1	Replicate	0.0931217	3.91384e-10
ENSG00000038219	BOD1L1	Line:Village	0.19558	7.25415e-10
ENSG00000038219	BOD1L1	Line:Site	0.0645851	0.000854483
ENSG00000038219	BOD1L1	Village:Site	0.701628	4.83282e-29
ENSG00000038219	BOD1L1	Residual	97.9221
ENSG00000038382	TRIO	Line	0.0444645	0.367378
ENSG00000038382	TRIO	Village	1.65755e-06	1
ENSG00000038382	TRIO	Site	0.100609	0.655561
ENSG00000038382	TRIO	Replicate	0.0210023	0.00868249
ENSG00000038382	TRIO	Line:Site	0.0601431	0.000464808
ENSG00000038382	TRIO	Village:Site	0.232374	1.14026e-17
ENSG00000038382	TRIO	Residual	99.5414
ENSG00000039123	SKIV2L2	Line	0.0456377	0.495378
ENSG00000039123	SKIV2L2	Village	6.83482e-08	1
ENSG00000039123	SKIV2L2	Site	3.42711e-06	1
ENSG00000039123	SKIV2L2	Replicate	0.0462939	1.61973e-05
ENSG00000039123	SKIV2L2	Line:Site	0.103562	1.04155e-05
ENSG00000039123	SKIV2L2	Village:Site	0.103453	5.43011e-07
ENSG00000039123	SKIV2L2	Residual	99.701
ENSG00000039523	FAM65A	Line	0.0344544	0.567745
ENSG00000039523	FAM65A	Village	0.0863803	0.78205
ENSG00000039523	FAM65A	Site	0.23385	0.620571
ENSG00000039523	FAM65A	Line:Site	0.0926651	4.24935e-06
ENSG00000039523	FAM65A	Village:Site	0.425638	1.71509e-22
ENSG00000039523	FAM65A	Residual	99.127
ENSG00000039560	RAI14	Line	0.736935	0.36697
ENSG00000039560	RAI14	Village	0.124017	0.788521
ENSG00000039560	RAI14	Site	0.272821	0.293215
ENSG00000039560	RAI14	Replicate	0.0731457	1.36257e-08
ENSG00000039560	RAI14	Line:Village	0.548775	3.60796e-25
ENSG00000039560	RAI14	Village:Site	0.137241	6.94291e-06
ENSG00000039560	RAI14	Residual	98.1071
ENSG00000039987	BEST2	Line	0.622096	2.41688e-59
ENSG00000039987	BEST2	Village	0.0212447	0.89233
ENSG00000039987	BEST2	Site	2.65131e-05	1
ENSG00000039987	BEST2	Village:Site	0.256855	1.63602e-15
ENSG00000039987	BEST2	Residual	99.0998
ENSG00000040199	PHLPP2	Line	0.0617298	0.762024
ENSG00000040199	PHLPP2	Village	0.0176544	0.0500812
ENSG00000040199	PHLPP2	Site	3.9327e-06	1
ENSG00000040199	PHLPP2	Line:Site	0.444466	6.08774e-43
ENSG00000040199	PHLPP2	Residual	99.4761
ENSG00000040275	SPDL1	Line	3.6783e-06	1
ENSG00000040275	SPDL1	Village	3.32859e-07	1
ENSG00000040275	SPDL1	Site	0.772071	0.41704
ENSG00000040275	SPDL1	Line:Site	0.145206	2.53712e-09
ENSG00000040275	SPDL1	Village:Site	0.80902	1.91503e-60
ENSG00000040275	SPDL1	Residual	98.2737
ENSG00000040341	STAU2	Line	0.516462	0.00681797
ENSG00000040341	STAU2	Village	0.527751	0.093395
ENSG00000040341	STAU2	Site	0.0288951	0.798868
ENSG00000040341	STAU2	Replicate	0.00178236	0.979418
ENSG00000040341	STAU2	Line:Site	0.050337	0.00232274
ENSG00000040341	STAU2	Village:Site	0.106329	1.49473e-05
ENSG00000040341	STAU2	Replicate:Village	0.0854053	7.03201e-05
ENSG00000040341	STAU2	Residual	98.683
ENSG00000040608	RTN4R	Line	0.308367	0.100449
ENSG00000040608	RTN4R	Village	0.117858	3.93023e-09
ENSG00000040608	RTN4R	Site	0.0677201	0.486362
ENSG00000040608	RTN4R	Line:Site	0.14439	1.19125e-07
ENSG00000040608	RTN4R	Residual	99.3617
ENSG00000041357	PSMA4	Line	0.0944133	0.619233
ENSG00000041357	PSMA4	Village	0.000640675	1
ENSG00000041357	PSMA4	Site	1.58598	0.82675
ENSG00000041357	PSMA4	Replicate	0.39407	0.615288
ENSG00000041357	PSMA4	Line:Village	0.0633621	0.000781673
ENSG00000041357	PSMA4	Line:Site	0.267698	5.97219e-19
ENSG00000041357	PSMA4	Village:Site	9.43265	0
ENSG00000041357	PSMA4	Replicate:Village	0.746334	4.82996e-42
ENSG00000041357	PSMA4	Replicate:Site	0.0627001	0.000120123
ENSG00000041357	PSMA4	Residual	87.3522
ENSG00000042088	TDP1	Line	0.308391	6.37619e-34
ENSG00000042088	TDP1	Village	1.2763e-07	1
ENSG00000042088	TDP1	Site	1.65425e-05	0.999244
ENSG00000042088	TDP1	Village:Site	0.452706	3.99592e-32
ENSG00000042088	TDP1	Residual	99.2389
ENSG00000042286	AIFM2	Line	0.0512415	9.3453e-06
ENSG00000042286	AIFM2	Village	2.0808e-05	1
ENSG00000042286	AIFM2	Site	0.770192	0.551511
ENSG00000042286	AIFM2	Village:Site	1.34837	2.47206e-69
ENSG00000042286	AIFM2	Residual	97.8302
ENSG00000042317	SPATA7	Line	0.021114	0.736475
ENSG00000042317	SPATA7	Village	0.264636	0.12207
ENSG00000042317	SPATA7	Site	0.718525	0.00866582
ENSG00000042317	SPATA7	Replicate	0.00705875	0.925511
ENSG00000042317	SPATA7	Line:Site	0.113897	4.35087e-08
ENSG00000042317	SPATA7	Replicate:Village	0.0922694	2.30244e-05
ENSG00000042317	SPATA7	Residual	98.7825
ENSG00000042493	CAPG	Line	8.15665
ENSG00000042493	CAPG	Village	0.109733	0.96124
ENSG00000042493	CAPG	Site	7.02929	0.279835
ENSG00000042493	CAPG	Replicate	0.00583214	0.214053
ENSG00000042493	CAPG	Line:Site	3.63167	0
ENSG00000042493	CAPG	Village:Site	3.7049	1.34197e-211
ENSG00000042493	CAPG	Residual	77.3619
ENSG00000042753	AP2S1	Line	0.386484	0.584815
ENSG00000042753	AP2S1	Site	8.47331	0.0072275
ENSG00000042753	AP2S1	Replicate	0.0170154	0.779283
ENSG00000042753	AP2S1	Line:Site	1.25351	2.414e-98
ENSG00000042753	AP2S1	Replicate:Site	0.114611	4.49004e-08
ENSG00000042753	AP2S1	Residual	89.7551
ENSG00000043093	DCUN1D1	Line	0.000814323	0.988863
ENSG00000043093	DCUN1D1	Village	8.08113e-05	1
ENSG00000043093	DCUN1D1	Site	0.0828216
ENSG00000043093	DCUN1D1	Replicate	0.0830513
ENSG00000043093	DCUN1D1	Line:Site	0.0768285	0.000337476
ENSG00000043093	DCUN1D1	Village:Site	0.301459	4.19454e-22
ENSG00000043093	DCUN1D1	Residual	99.4549
ENSG00000043143	JADE2	Line	0.27053
ENSG00000043143	JADE2	Village	1.23852e-06
ENSG00000043143	JADE2	Site	0.000270491
ENSG00000043143	JADE2	Replicate	1.36734e-05
ENSG00000043143	JADE2	Village:Site	0.250786
ENSG00000043143	JADE2	Replicate:Village	0.0741366
ENSG00000043143	JADE2	Residual	99.4043
ENSG00000043355	ZIC2	Line	2.83129	0.0890086
ENSG00000043355	ZIC2	Village	0.00012381	0.997704
ENSG00000043355	ZIC2	Site	0.000152853	0.997641
ENSG00000043355	ZIC2	Replicate	0.133464	0.20123
ENSG00000043355	ZIC2	Line:Village	0.364195	3.18868e-19
ENSG00000043355	ZIC2	Line:Site	0.81793	7.31694e-53
ENSG00000043355	ZIC2	Village:Site	13.88	0
ENSG00000043355	ZIC2	Replicate:Site	0.104479	3.12899e-07
ENSG00000043355	ZIC2	Residual	81.8684
ENSG00000044090	CUL7	Line	0.159636	0.138901
ENSG00000044090	CUL7	Site	6.25016e-07	1
ENSG00000044090	CUL7	Replicate	0.0529034	2.6571e-06
ENSG00000044090	CUL7	Line:Site	0.117033	2.1014e-11
ENSG00000044090	CUL7	Residual	99.6704
ENSG00000044115	CTNNA1	Line	0.0441088	0.537808
ENSG00000044115	CTNNA1	Village	1.46777	0.0303864
ENSG00000044115	CTNNA1	Replicate	7.65353e-06	1
ENSG00000044115	CTNNA1	Line:Village	0.0544691	0.00356049
ENSG00000044115	CTNNA1	Replicate:Village	0.225682	1.28262e-14
ENSG00000044115	CTNNA1	Residual	98.208
ENSG00000044446	PHKA2	Village	0.0290217	0.61594
ENSG00000044446	PHKA2	Site	1.63056e-06	1
ENSG00000044446	PHKA2	Replicate	0.0270327	0.00171443
ENSG00000044446	PHKA2	Village:Site	0.0707449	0.00015001
ENSG00000044446	PHKA2	Residual	99.8732
ENSG00000044459	CNTLN	Village	5.94391e-08	1
ENSG00000044459	CNTLN	Site	2.68545e-05	0.998084
ENSG00000044459	CNTLN	Replicate	0.0703854	6.8262e-08
ENSG00000044459	CNTLN	Village:Site	0.61944	3.61095e-43
ENSG00000044459	CNTLN	Residual	99.3101
ENSG00000044574	HSPA5	Line	1.6061	0.0679578
ENSG00000044574	HSPA5	Village	1.21905e-05	1
ENSG00000044574	HSPA5	Site	4.01303	0
ENSG00000044574	HSPA5	Replicate	0.027537	0.773416
ENSG00000044574	HSPA5	Line:Village	0.285706	2.7307e-19
ENSG00000044574	HSPA5	Replicate:Village	0.105558	1.44622e-06
ENSG00000044574	HSPA5	Residual	93.9621
ENSG00000046604	DSG2	Line	1.34293
ENSG00000046604	DSG2	Village	0.111871	0.880686
ENSG00000046604	DSG2	Site	0.0637048	0.939377
ENSG00000046604	DSG2	Replicate	0.00266845	0.928038
ENSG00000046604	DSG2	Line:Village	0.131278	3.96481e-06
ENSG00000046604	DSG2	Line:Site	0.222152	3.35563e-12
ENSG00000046604	DSG2	Village:Site	1.05138	4.35786e-54
ENSG00000046604	DSG2	Replicate:Site	0.0588788	0.000139321
ENSG00000046604	DSG2	Residual	97.0151
ENSG00000046647	GEMIN8	Line	0.147757	1.53434e-16
ENSG00000046647	GEMIN8	Village	0.099892	0.823565
ENSG00000046647	GEMIN8	Site	0.779152	0.383509
ENSG00000046647	GEMIN8	Village:Site	0.647851	3.01116e-26
ENSG00000046647	GEMIN8	Residual	98.3253
ENSG00000046651	OFD1	Line	0.552125	0.249207
ENSG00000046651	OFD1	Site	1.98146	0.0426617
ENSG00000046651	OFD1	Replicate	0.0372925	0.000199291
ENSG00000046651	OFD1	Line:Site	0.559731	1.88721e-32
ENSG00000046651	OFD1	Residual	96.8694
ENSG00000047230	CTPS2	Line	0.0252736	0.617754
ENSG00000047230	CTPS2	Village	6.10378e-08	0.998888
ENSG00000047230	CTPS2	Site	4.73946e-06
ENSG00000047230	CTPS2	Replicate	1.00248e-06	1
ENSG00000047230	CTPS2	Line:Site	0.0774794	0.000347119
ENSG00000047230	CTPS2	Village:Site	0.516814	4.98838e-29
ENSG00000047230	CTPS2	Replicate:Village	0.0405468	0.00358276
ENSG00000047230	CTPS2	Residual	99.3399
ENSG00000047249	ATP6V1H	Line	2.17422e-06	1
ENSG00000047249	ATP6V1H	Village	0.533999	0.0699511
ENSG00000047249	ATP6V1H	Site	0.319589	2.36737e-35
ENSG00000047249	ATP6V1H	Replicate	0.0300806	0.00101017
ENSG00000047249	ATP6V1H	Line:Village	0.141852	1.60168e-09
ENSG00000047249	ATP6V1H	Residual	98.9745
ENSG00000047410	TPR	Line	0.146858	0.681061
ENSG00000047410	TPR	Village	0.00011946	1
ENSG00000047410	TPR	Site	1.1542	0.302075
ENSG00000047410	TPR	Replicate	0.167676	0.563089
ENSG00000047410	TPR	Line:Village	0.189281	1.2183e-09
ENSG00000047410	TPR	Line:Site	0.460878	7.41584e-31
ENSG00000047410	TPR	Village:Site	0.655814	4.34159e-34
ENSG00000047410	TPR	Replicate:Village	0.248709	1.20059e-12
ENSG00000047410	TPR	Replicate:Site	0.0445588	0.00207188
ENSG00000047410	TPR	Residual	96.9319
ENSG00000047644	WWC3	Line	0.0984974	0.328854
ENSG00000047644	WWC3	Village	0.215461	0.326621
ENSG00000047644	WWC3	Site	0.505398	0.199886
ENSG00000047644	WWC3	Line:Site	0.123217	1.59155e-07
ENSG00000047644	WWC3	Village:Site	0.147419	6.31071e-07
ENSG00000047644	WWC3	Residual	98.91
ENSG00000047662	FAM184B	Line	10.2046	1.75238e-05
ENSG00000047662	FAM184B	Village	0.0175713	0.0369365
ENSG00000047662	FAM184B	Site	0.0537018	0.598923
ENSG00000047662	FAM184B	Replicate	0.0138016	0.806701
ENSG00000047662	FAM184B	Line:Site	0.173931	7.35015e-12
ENSG00000047662	FAM184B	Replicate:Line	0.10977	2.31744e-08
ENSG00000047662	FAM184B	Residual	89.4266
ENSG00000047932	GOPC	Line	7.53517
ENSG00000047932	GOPC	Village	0.000132623
ENSG00000047932	GOPC	Site	0.00239263
ENSG00000047932	GOPC	Line:Village	0.16748
ENSG00000047932	GOPC	Village:Site	0.403436
ENSG00000047932	GOPC	Residual	91.8914
ENSG00000048028	USP28	Line	1.23796	0.203044
ENSG00000048028	USP28	Village	1.24399e-09	1
ENSG00000048028	USP28	Site	1.31175	0.300943
ENSG00000048028	USP28	Replicate	1.77497e-06	1
ENSG00000048028	USP28	Line:Village	0.41692	1.5486e-23
ENSG00000048028	USP28	Line:Site	0.628106	4.16582e-46
ENSG00000048028	USP28	Village:Site	0.775823	1.97449e-41
ENSG00000048028	USP28	Replicate:Village	0.0740823	4.19674e-06
ENSG00000048028	USP28	Residual	95.5554
ENSG00000048052	HDAC9	Line	0.168235	4.3803e-16
ENSG00000048052	HDAC9	Village	0.0800753	0.455815
ENSG00000048052	HDAC9	Site	0.0305798	0.740477
ENSG00000048052	HDAC9	Village:Site	0.0897859	0.000219831
ENSG00000048052	HDAC9	Residual	99.6313
ENSG00000048392	RRM2B	Village	0.0487626	0.753783
ENSG00000048392	RRM2B	Site	0.218072	0.434906
ENSG00000048392	RRM2B	Replicate	0.0587928	8.40295e-07
ENSG00000048392	RRM2B	Village:Site	0.201	1.51712e-08
ENSG00000048392	RRM2B	Residual	99.4734
ENSG00000048649	RSF1	Line	5.68192e-06	1
ENSG00000048649	RSF1	Village	1.31866	0.247387
ENSG00000048649	RSF1	Site	1.38519	0.267645
ENSG00000048649	RSF1	Replicate	0.056145	0.674865
ENSG00000048649	RSF1	Line:Village	0.0752579	0.000164067
ENSG00000048649	RSF1	Line:Site	0.334032	4.35759e-24
ENSG00000048649	RSF1	Village:Site	0.607347	9.01698e-25
ENSG00000048649	RSF1	Replicate:Village	0.129529	2.47936e-07
ENSG00000048649	RSF1	Residual	96.0938
ENSG00000048740	CELF2	Line	0.390638	0.155434
ENSG00000048740	CELF2	Village	0.304853	0.320719
ENSG00000048740	CELF2	Site	1.75873	0.0747647
ENSG00000048740	CELF2	Line:Site	0.256984	6.24753e-15
ENSG00000048740	CELF2	Village:Site	0.204527	1.82604e-09
ENSG00000048740	CELF2	Residual	97.0843
ENSG00000048991	R3HDM1	Line	0.156876	0.0372362
ENSG00000048991	R3HDM1	Village	0.119571	2.87415e-09
ENSG00000048991	R3HDM1	Site	0.454621
ENSG00000048991	R3HDM1	Line:Site	0.0321752	0.0112739
ENSG00000048991	R3HDM1	Residual	99.2368
ENSG00000049167	ERCC8	Line	0.00313084	0.965518
ENSG00000049167	ERCC8	Village	0.0197024	0.737571
ENSG00000049167	ERCC8	Site	0.206688	0.0273046
ENSG00000049167	ERCC8	Line:Village	0.0716703	0.000625552
ENSG00000049167	ERCC8	Line:Site	0.0392588	0.00720338
ENSG00000049167	ERCC8	Residual	99.6595
ENSG00000049239	H6PD	Line	0.225404	7.86238e-25
ENSG00000049239	H6PD	Village	0.132038	0.56904
ENSG00000049239	H6PD	Site	2.62959e-06	1
ENSG00000049239	H6PD	Village:Site	0.296028	3.28284e-19
ENSG00000049239	H6PD	Residual	99.3465
ENSG00000049245	VAMP3	Line	0.328043	0.113947
ENSG00000049245	VAMP3	Village	0.103568	0.56104
ENSG00000049245	VAMP3	Site	0.145406	0.572799
ENSG00000049245	VAMP3	Replicate	0.0696958	5.54865e-08
ENSG00000049245	VAMP3	Line:Site	0.169202	6.2592e-12
ENSG00000049245	VAMP3	Village:Site	0.181799	2.42084e-08
ENSG00000049245	VAMP3	Residual	99.0023
ENSG00000049323	LTBP1	Line	1.17391	0.0723032
ENSG00000049323	LTBP1	Village	2.96535e-06	1
ENSG00000049323	LTBP1	Site	1.35367	0.0632648
ENSG00000049323	LTBP1	Replicate	0.0591948	4.99798e-07
ENSG00000049323	LTBP1	Line:Village	0.203362	8.40776e-12
ENSG00000049323	LTBP1	Line:Site	0.0777831	1.30159e-05
ENSG00000049323	LTBP1	Village:Site	0.216132	7.07711e-13
ENSG00000049323	LTBP1	Residual	96.9159
ENSG00000049449	RCN1	Line	5.73156e-05	1
ENSG00000049449	RCN1	Village	1.12192	0.803139
ENSG00000049449	RCN1	Site	3.61534
ENSG00000049449	RCN1	Replicate	0.0101764	0.850777
ENSG00000049449	RCN1	Line:Village	1.10671	8.32495e-74
ENSG00000049449	RCN1	Line:Site	2.34251	6.59678e-175
ENSG00000049449	RCN1	Village:Site	5.7073	3.6633e-287
ENSG00000049449	RCN1	Replicate:Line	0.0385064	0.00214086
ENSG00000049449	RCN1	Replicate:Site	0.0759785	5.0605e-05
ENSG00000049449	RCN1	Residual	85.9815
ENSG00000049759	NEDD4L	Line	0.625955	0.290457
ENSG00000049759	NEDD4L	Village	0.0366057	0.921001
ENSG00000049759	NEDD4L	Site	2.39597e-06	1
ENSG00000049759	NEDD4L	Replicate	0.0148824	0.0347277
ENSG00000049759	NEDD4L	Line:Village	0.357402	4.53378e-18
ENSG00000049759	NEDD4L	Village:Site	0.305485	1.94876e-24
ENSG00000049759	NEDD4L	Residual	98.6597
ENSG00000049860	HEXB	Line	1.27376	0.260253
ENSG00000049860	HEXB	Village	1.10636	0.613866
ENSG00000049860	HEXB	Site	4.43087e-05	1
ENSG00000049860	HEXB	Replicate	0.00799535	0.151612
ENSG00000049860	HEXB	Line:Village	0.557363	1.71397e-28
ENSG00000049860	HEXB	Line:Site	0.174806	5.06873e-11
ENSG00000049860	HEXB	Village:Site	2.57431	1.70753e-170
ENSG00000049860	HEXB	Residual	94.3054
ENSG00000049883	PTCD2	Village	0.384129	0.218244
ENSG00000049883	PTCD2	Site	0.525216	0.19162
ENSG00000049883	PTCD2	Replicate	0.0183192	0.0138562
ENSG00000049883	PTCD2	Village:Site	0.159527	4.81923e-08
ENSG00000049883	PTCD2	Residual	98.9128
ENSG00000050130	JKAMP	Line	0.236398	4.13924e-23
ENSG00000050130	JKAMP	Village	6.64448e-06	1
ENSG00000050130	JKAMP	Site	0.740093	0.209475
ENSG00000050130	JKAMP	Replicate	0.205054	6.21727e-22
ENSG00000050130	JKAMP	Village:Site	0.358694	9.58834e-23
ENSG00000050130	JKAMP	Residual	98.4598
ENSG00000050393	MCUR1	Line	0.289288	0.398004
ENSG00000050393	MCUR1	Village	1.02782e-05	1
ENSG00000050393	MCUR1	Site	3.23967	0.0406705
ENSG00000050393	MCUR1	Line:Site	0.49532	3.34968e-38
ENSG00000050393	MCUR1	Village:Site	0.391225	6.6987e-23
ENSG00000050393	MCUR1	Residual	95.5845
ENSG00000050405	LIMA1	Line	6.10076e-10
ENSG00000050405	LIMA1	Village	1.23839e-21
ENSG00000050405	LIMA1	Site	0.60776
ENSG00000050405	LIMA1	Replicate	0.0114298
ENSG00000050405	LIMA1	Line:Site	0.972759
ENSG00000050405	LIMA1	Replicate:Village	0.0918308
ENSG00000050405	LIMA1	Residual	98.3162
ENSG00000050426	LETMD1	Line	0.12053	0.338974
ENSG00000050426	LETMD1	Village	1.08245	2.81841e-81
ENSG00000050426	LETMD1	Site	4.57517	0.000238393
ENSG00000050426	LETMD1	Replicate	0.0239194	0.00291606
ENSG00000050426	LETMD1	Line:Site	0.160039	1.59897e-10
ENSG00000050426	LETMD1	Residual	94.0379
ENSG00000051128	HOMER3	Line	1.33415	0.189838
ENSG00000051128	HOMER3	Village	1.7148e-05	1
ENSG00000051128	HOMER3	Site	0.823039	0.696268
ENSG00000051128	HOMER3	Line:Site	1.07333	5.90936e-82
ENSG00000051128	HOMER3	Village:Site	2.14879	3.07856e-157
ENSG00000051128	HOMER3	Residual	94.6207
ENSG00000051180	RAD51	Line	3.29027e-06	1
ENSG00000051180	RAD51	Village	0.28078	0.10211
ENSG00000051180	RAD51	Site	1.10342	0.00469676
ENSG00000051180	RAD51	Replicate	0.0224247	0.00734137
ENSG00000051180	RAD51	Line:Village	0.0728483	0.00051513
ENSG00000051180	RAD51	Line:Site	0.141945	1.7103e-09
ENSG00000051180	RAD51	Residual	98.3786
ENSG00000051523	CYBA	Line	3.76508	0.0140538
ENSG00000051523	CYBA	Village	5.52411e-05	1
ENSG00000051523	CYBA	Site	1.22144	0.117597
ENSG00000051523	CYBA	Replicate	4.7039e-05	1
ENSG00000051523	CYBA	Line:Village	0.105015	5.08655e-06
ENSG00000051523	CYBA	Line:Site	0.675165	2.4242e-59
ENSG00000051523	CYBA	Replicate:Village	1.37677	9.90138e-91
ENSG00000051523	CYBA	Residual	92.8564
ENSG00000051620	HEBP2	Line	0.479116	0.257791
ENSG00000051620	HEBP2	Village	2.74949e-05	1
ENSG00000051620	HEBP2	Site	0.301211	0.8332
ENSG00000051620	HEBP2	Replicate	0.0373028	0.703357
ENSG00000051620	HEBP2	Line:Village	0.183934	6.50996e-10
ENSG00000051620	HEBP2	Line:Site	0.269587	6.923e-19
ENSG00000051620	HEBP2	Village:Site	1.81138	1.02826e-112
ENSG00000051620	HEBP2	Replicate:Village	0.0972042	1.06202e-05
ENSG00000051620	HEBP2	Residual	96.8202
ENSG00000051825	MPHOSPH9	Line	0.239516	0.157964
ENSG00000051825	MPHOSPH9	Site	1.21138	0.0105371
ENSG00000051825	MPHOSPH9	Replicate	0.0403114	7.22753e-05
ENSG00000051825	MPHOSPH9	Line:Site	0.156489	8.57166e-12
ENSG00000051825	MPHOSPH9	Residual	98.3523
ENSG00000052126	PLEKHA5	Line	6.00287e-07	1
ENSG00000052126	PLEKHA5	Village	4.98683e-09	0.998053
ENSG00000052126	PLEKHA5	Site	1.94747	0.0143489
ENSG00000052126	PLEKHA5	Replicate	3.719e-06	0.997103
ENSG00000052126	PLEKHA5	Line:Village	0.265582	4.36611e-23
ENSG00000052126	PLEKHA5	Line:Site	0.114185	1.05131e-08
ENSG00000052126	PLEKHA5	Village:Site	0.0832033	6.35821e-05
ENSG00000052126	PLEKHA5	Replicate:Village	0.0826722	3.3146e-05
ENSG00000052126	PLEKHA5	Replicate:Site	0.0541473	0.000476809
ENSG00000052126	PLEKHA5	Residual	97.4527
ENSG00000052344	PRSS8	Line	0.35451	0.824809
ENSG00000052344	PRSS8	Village	1.79225	0.596011
ENSG00000052344	PRSS8	Site	2.89847e-05	1
ENSG00000052344	PRSS8	Replicate	2.19692e-05	1
ENSG00000052344	PRSS8	Line:Village	0.837038	1.24192e-43
ENSG00000052344	PRSS8	Line:Site	2.36501	5.94145e-184
ENSG00000052344	PRSS8	Village:Site	3.74967	1.15339e-263
ENSG00000052344	PRSS8	Replicate:Village	0.178733	4.57254e-12
ENSG00000052344	PRSS8	Replicate:Line	0.0512776	0.000869096
ENSG00000052344	PRSS8	Residual	90.6715
ENSG00000052723	SIKE1	Line	0.137988	0.257982
ENSG00000052723	SIKE1	Village	2.32827e-07	0.99815
ENSG00000052723	SIKE1	Site	1.14636e-05	0.998137
ENSG00000052723	SIKE1	Line:Site	0.136095	8.33722e-08
ENSG00000052723	SIKE1	Village:Site	0.94511	4.04734e-75
ENSG00000052723	SIKE1	Residual	98.7808
ENSG00000052749	RRP12	Line	0.143721	0.214735
ENSG00000052749	RRP12	Site	0.439642	0.0465706
ENSG00000052749	RRP12	Replicate	0.0405521	6.0097e-05
ENSG00000052749	RRP12	Line:Site	0.118424	7.94572e-07
ENSG00000052749	RRP12	Residual	99.2577
ENSG00000053254	FOXN3	Village	3.37375e-05	1
ENSG00000053254	FOXN3	Site	0.378152	0.658044
ENSG00000053254	FOXN3	Replicate	0.086662	1.29448e-09
ENSG00000053254	FOXN3	Village:Site	0.983095	2.90576e-45
ENSG00000053254	FOXN3	Residual	98.5521
ENSG00000053371	AKR7A2	Line	1.12106	0.154935
ENSG00000053371	AKR7A2	Village	0.0460689	0.838935
ENSG00000053371	AKR7A2	Site	6.77128	0.000830291
ENSG00000053371	AKR7A2	Replicate	0.056581	5.92611e-07
ENSG00000053371	AKR7A2	Line:Village	0.327214	1.90534e-17
ENSG00000053371	AKR7A2	Line:Site	0.256768	4.58787e-18
ENSG00000053371	AKR7A2	Residual	91.421
ENSG00000053501	USE1	Line	1.20507e-05	1
ENSG00000053501	USE1	Village	1.22466	0.131537
ENSG00000053501	USE1	Site	3.05632	0
ENSG00000053501	USE1	Replicate	0.0269143	0.00149886
ENSG00000053501	USE1	Line:Village	0.521373	1.9933e-37
ENSG00000053501	USE1	Residual	95.1707
ENSG00000053770	AP5M1	Line	0.0286702	0.00272466
ENSG00000053770	AP5M1	Village	9.30066e-06	1
ENSG00000053770	AP5M1	Site	0.329644	0.299401
ENSG00000053770	AP5M1	Replicate	0.0400529	0.000115198
ENSG00000053770	AP5M1	Village:Site	0.229672	4.70297e-14
ENSG00000053770	AP5M1	Residual	99.372
ENSG00000053900	ANAPC4	Line	0.0268293	0.00355038
ENSG00000053900	ANAPC4	Village	0.0602662	0.719898
ENSG00000053900	ANAPC4	Site	0.406447	0.273627
ENSG00000053900	ANAPC4	Village:Site	0.205689	1.05445e-08
ENSG00000053900	ANAPC4	Residual	99.3008
ENSG00000054116	TRAPPC3	Line	0.293959	0.65766
ENSG00000054116	TRAPPC3	Village	0.0877761	0.842276
ENSG00000054116	TRAPPC3	Site	0.037943	0.000783312
ENSG00000054116	TRAPPC3	Line:Village	0.662658	1.09005e-34
ENSG00000054116	TRAPPC3	Residual	98.9177
ENSG00000054118	THRAP3	Line	6.78185e-05	1
ENSG00000054118	THRAP3	Village	1.04775e-06	0.992705
ENSG00000054118	THRAP3	Site	0.441193	0.912406
ENSG00000054118	THRAP3	Replicate	1.75543e-05	1
ENSG00000054118	THRAP3	Line:Site	1.08213	1.7994e-77
ENSG00000054118	THRAP3	Village:Site	5.35005	0
ENSG00000054118	THRAP3	Replicate:Village	0.0826363	4.28957e-05
ENSG00000054118	THRAP3	Residual	93.0439
ENSG00000054148	PHPT1	Line	4.41627
ENSG00000054148	PHPT1	Village	0.000196909	0.997665
ENSG00000054148	PHPT1	Site	0.000133628	0.998183
ENSG00000054148	PHPT1	Replicate	0.299564	4.9942e-36
ENSG00000054148	PHPT1	Line:Site	1.96142	1.07619e-122
ENSG00000054148	PHPT1	Village:Site	2.17838	8.22915e-114
ENSG00000054148	PHPT1	Residual	91.144
ENSG00000054267	ARID4B	Line	2.14789e-06	1
ENSG00000054267	ARID4B	Village	0.136174
ENSG00000054267	ARID4B	Replicate	0.043702	0.797294
ENSG00000054267	ARID4B	Line:Village	0.108083	1.97768e-07
ENSG00000054267	ARID4B	Replicate:Village	0.191014	1.07308e-10
ENSG00000054267	ARID4B	Residual	99.521
ENSG00000054277	OPN3	Line	3.47859	0.00376316
ENSG00000054277	OPN3	Village	0.119008	0.386646
ENSG00000054277	OPN3	Site	0.101502	0.649944
ENSG00000054277	OPN3	Replicate	3.91792e-06	1
ENSG00000054277	OPN3	Line:Site	0.409582	3.13607e-24
ENSG00000054277	OPN3	Replicate:Village	0.137463	1.71013e-09
ENSG00000054277	OPN3	Residual	95.7538
ENSG00000054282	SDCCAG8	Line	10.2713
ENSG00000054282	SDCCAG8	Village	7.78884e-06
ENSG00000054282	SDCCAG8	Site	0.00362972
ENSG00000054282	SDCCAG8	Replicate	0.00010802
ENSG00000054282	SDCCAG8	Line:Village	1.01441
ENSG00000054282	SDCCAG8	Line:Site	12.0977
ENSG00000054282	SDCCAG8	Village:Site	1.12499
ENSG00000054282	SDCCAG8	Replicate:Line	0.077963
ENSG00000054282	SDCCAG8	Residual	75.4098
ENSG00000054523	KIF1B	Line	0.148376
ENSG00000054523	KIF1B	Village	0.0110637
ENSG00000054523	KIF1B	Site	0.000327103
ENSG00000054523	KIF1B	Replicate	1.56403e-05
ENSG00000054523	KIF1B	Village:Site	1.63001
ENSG00000054523	KIF1B	Replicate:Village	0.0708735
ENSG00000054523	KIF1B	Residual	98.1393
ENSG00000054654	SYNE2	Line	5.73498e-06	0.997812
ENSG00000054654	SYNE2	Village	0.703197	0.27728
ENSG00000054654	SYNE2	Site	7.12696e-06	0.998267
ENSG00000054654	SYNE2	Replicate	0.0237897	0.00480083
ENSG00000054654	SYNE2	Line:Site	1.43641	2.81916e-124
ENSG00000054654	SYNE2	Village:Site	0.490744	2.04948e-25
ENSG00000054654	SYNE2	Residual	97.3458
ENSG00000054690	PLEKHH1	Line	0.0353817	0.327987
ENSG00000054690	PLEKHH1	Village	0.0147006	0.816018
ENSG00000054690	PLEKHH1	Site	1.6782e-06	1
ENSG00000054690	PLEKHH1	Line:Site	0.0416702	0.00209134
ENSG00000054690	PLEKHH1	Village:Site	0.0932585	8.17869e-06
ENSG00000054690	PLEKHH1	Residual	99.815
ENSG00000054793	ATP9A	Line	0.15451	0.289892
ENSG00000054793	ATP9A	Village	0.0383778	0.596639
ENSG00000054793	ATP9A	Site	0.309034	9.16382e-30
ENSG00000054793	ATP9A	Line:Village	0.0725274	0.000971503
ENSG00000054793	ATP9A	Residual	99.4256
ENSG00000055044	NOP58	Line	0.397928	0.601907
ENSG00000055044	NOP58	Village	1.30564e-05	1
ENSG00000055044	NOP58	Site	5.99754	0.0570556
ENSG00000055044	NOP58	Replicate	0.0407941	0.497206
ENSG00000055044	NOP58	Line:Village	0.149335	1.3019e-08
ENSG00000055044	NOP58	Line:Site	1.24281	1.59378e-74
ENSG00000055044	NOP58	Village:Site	0.886765	1.68599e-58
ENSG00000055044	NOP58	Replicate:Village	0.0426264	0.00604879
ENSG00000055044	NOP58	Residual	91.2422
ENSG00000055118	KCNH2	Line	0.28728
ENSG00000055118	KCNH2	Village	6.70194e-08	1
ENSG00000055118	KCNH2	Site	6.4128e-06	1
ENSG00000055118	KCNH2	Village:Site	0.195675	1.88452e-17
ENSG00000055118	KCNH2	Residual	99.517
ENSG00000055130	CUL1	Line	0.0957437	0.205647
ENSG00000055130	CUL1	Site	1.15471	0.00193113
ENSG00000055130	CUL1	Replicate	0.162796	2.71689e-18
ENSG00000055130	CUL1	Line:Site	0.0705394	5.68598e-05
ENSG00000055130	CUL1	Residual	98.5162
ENSG00000055147	FAM114A2	Line	0.0634737	0.434996
ENSG00000055147	FAM114A2	Village	0.0633987	2.65793e-05
ENSG00000055147	FAM114A2	Site	0.61039	0.0176024
ENSG00000055147	FAM114A2	Line:Site	0.110562	8.8522e-07
ENSG00000055147	FAM114A2	Residual	99.1522
ENSG00000055163	CYFIP2	Line	0.438733	0.0933322
ENSG00000055163	CYFIP2	Village	0.436329	0.0806152
ENSG00000055163	CYFIP2	Site	0.0719051	5.49858e-08
ENSG00000055163	CYFIP2	Line:Village	0.0583869	0.00109731
ENSG00000055163	CYFIP2	Residual	98.9946
ENSG00000055211	GINM1	Line	0.221166	0.499309
ENSG00000055211	GINM1	Village	0.25224	0.631433
ENSG00000055211	GINM1	Site	1.84659	0.202878
ENSG00000055211	GINM1	Line:Site	0.527182	2.37576e-35
ENSG00000055211	GINM1	Village:Site	0.604467	1.20951e-26
ENSG00000055211	GINM1	Residual	96.5484
ENSG00000055332	EIF2AK2	Line	1.65166	0.00651555
ENSG00000055332	EIF2AK2	Village	2.95359e-06	1
ENSG00000055332	EIF2AK2	Site	1.11974e-05	0.999059
ENSG00000055332	EIF2AK2	Line:Site	0.192788	3.8215e-15
ENSG00000055332	EIF2AK2	Village:Site	1.98421	3.34871e-167
ENSG00000055332	EIF2AK2	Residual	96.1713
ENSG00000055483	USP36	Line	1.69904e-06	1
ENSG00000055483	USP36	Village	2.89511e-06	1
ENSG00000055483	USP36	Site	0.358516	0.379059
ENSG00000055483	USP36	Line:Site	0.282293	1.5119e-21
ENSG00000055483	USP36	Village:Site	0.2584	9.3936e-14
ENSG00000055483	USP36	Residual	99.1008
ENSG00000056050	C4orf27	Line	4.52507	0.00346065
ENSG00000056050	C4orf27	Village	1.27839e-05	1
ENSG00000056050	C4orf27	Site	1.07236	0.400586
ENSG00000056050	C4orf27	Replicate	0.0514259	1.58216e-06
ENSG00000056050	C4orf27	Line:Village	0.0498161	0.00404976
ENSG00000056050	C4orf27	Line:Site	0.151124	5.32846e-11
ENSG00000056050	C4orf27	Village:Site	1.06857	4.03008e-60
ENSG00000056050	C4orf27	Residual	93.0816
ENSG00000056097	ZFR	Line	0.209047	3.81717e-20
ENSG00000056097	ZFR	Village	0.286478	0.496678
ENSG00000056097	ZFR	Site	1.41191	0.169898
ENSG00000056097	ZFR	Replicate	0.0305274	0.000613573
ENSG00000056097	ZFR	Village:Site	0.399573	5.17108e-20
ENSG00000056097	ZFR	Residual	97.6625
ENSG00000056972	TRAF3IP2	Line	0.742107	2.11817e-79
ENSG00000056972	TRAF3IP2	Village	0.0663957	0.884816
ENSG00000056972	TRAF3IP2	Site	0.673177	0.43538
ENSG00000056972	TRAF3IP2	Replicate	0.0251703	0.00268059
ENSG00000056972	TRAF3IP2	Village:Site	0.698667	7.94019e-41
ENSG00000056972	TRAF3IP2	Residual	97.7945
ENSG00000056998	GYG2	Line	0.0620099	0.535187
ENSG00000056998	GYG2	Village	0.42915	0.491189
ENSG00000056998	GYG2	Site	0.314663	0.63191
ENSG00000056998	GYG2	Line:Site	0.156749	4.33899e-10
ENSG00000056998	GYG2	Village:Site	0.591048	6.41752e-28
ENSG00000056998	GYG2	Residual	98.4464
ENSG00000057252	SOAT1	Line	2.31512e-05	1
ENSG00000057252	SOAT1	Village	0.0166163	0.908262
ENSG00000057252	SOAT1	Site	1.36076	0.0231928
ENSG00000057252	SOAT1	Line:Village	0.180465	2.48827e-12
ENSG00000057252	SOAT1	Village:Site	0.0710359	0.00214404
ENSG00000057252	SOAT1	Residual	98.3711
ENSG00000057608	GDI2	Line	1.75679	0.0227963
ENSG00000057608	GDI2	Village	6.59091	0.0321681
ENSG00000057608	GDI2	Site	0.489854	0.554792
ENSG00000057608	GDI2	Replicate	1.99484e-05	1
ENSG00000057608	GDI2	Line:Site	0.342208	3.98391e-23
ENSG00000057608	GDI2	Village:Site	0.636832	1.42567e-36
ENSG00000057608	GDI2	Replicate:Village	0.439828	1.22968e-25
ENSG00000057608	GDI2	Replicate:Site	0.0433332	0.00262118
ENSG00000057608	GDI2	Residual	89.7002
ENSG00000058056	USP13	Line	0.0236761	0.458958
ENSG00000058056	USP13	Village	0.0265738
ENSG00000058056	USP13	Site	3.81754e-06
ENSG00000058056	USP13	Replicate	0.0058674
ENSG00000058056	USP13	Line:Site	0.0397618	0.00465215
ENSG00000058056	USP13	Village:Site	0.356268	8.12619e-24
ENSG00000058056	USP13	Replicate:Village	0.0951437	2.4105e-05
ENSG00000058056	USP13	Residual	99.4527
ENSG00000058085	LAMC2	Line	0.227966
ENSG00000058085	LAMC2	Village	0.0481272	0.0003394
ENSG00000058085	LAMC2	Site	0.0854174	0.603809
ENSG00000058085	LAMC2	Line:Site	0.286546	3.69117e-23
ENSG00000058085	LAMC2	Residual	99.3519
ENSG00000058262	SEC61A1	Line	0.0964135	0.119197
ENSG00000058262	SEC61A1	Village	0.112205	8.25481e-09
ENSG00000058262	SEC61A1	Site	1.36655	0.000485124
ENSG00000058262	SEC61A1	Replicate	0.029771	0.000921057
ENSG00000058262	SEC61A1	Line:Site	0.0423804	0.00215083
ENSG00000058262	SEC61A1	Residual	98.3527
ENSG00000058272	PPP1R12A	Line	0.0655513	0.898994
ENSG00000058272	PPP1R12A	Village	1.05346	0.476779
ENSG00000058272	PPP1R12A	Site	0.46805	0.692305
ENSG00000058272	PPP1R12A	Replicate	0.054351	0.839424
ENSG00000058272	PPP1R12A	Line:Village	0.386181	3.7973e-18
ENSG00000058272	PPP1R12A	Line:Site	0.617373	1.03451e-32
ENSG00000058272	PPP1R12A	Village:Site	1.05037	2.13936e-43
ENSG00000058272	PPP1R12A	Replicate:Village	0.330623	5.96398e-18
ENSG00000058272	PPP1R12A	Residual	95.974
ENSG00000058729	RIOK2	Line	0.0999658	0.633396
ENSG00000058729	RIOK2	Village	0.000159067	1
ENSG00000058729	RIOK2	Site	0.807152	0.251807
ENSG00000058729	RIOK2	Replicate	0.0188913	0.771113
ENSG00000058729	RIOK2	Line:Site	0.377509	3.57943e-20
ENSG00000058729	RIOK2	Village:Site	0.377384	1.04246e-16
ENSG00000058729	RIOK2	Replicate:Village	0.0662609	0.000583354
ENSG00000058729	RIOK2	Residual	98.2527
ENSG00000059122	FLYWCH1	Line	0.0995265	4.38091e-10
ENSG00000059122	FLYWCH1	Village	0.112528	0.387724
ENSG00000059122	FLYWCH1	Site	1.65808e-06	1
ENSG00000059122	FLYWCH1	Replicate	0.017921	0.0165852
ENSG00000059122	FLYWCH1	Village:Site	0.132162	4.27492e-09
ENSG00000059122	FLYWCH1	Residual	99.6379
ENSG00000059145	UNKL	Line	0.196637	0.0551113
ENSG00000059145	UNKL	Site	0.315335	0.0247516
ENSG00000059145	UNKL	Replicate	0.0241157	0.00336685
ENSG00000059145	UNKL	Line:Site	0.0544647	0.000617772
ENSG00000059145	UNKL	Residual	99.4094
ENSG00000059378	PARP12	Line	0.0135508	0.743423
ENSG00000059378	PARP12	Village	0.10542	0.565973
ENSG00000059378	PARP12	Site	0.143798	0.553188
ENSG00000059378	PARP12	Line:Site	0.0700417	4.74521e-05
ENSG00000059378	PARP12	Village:Site	0.188165	6.2351e-08
ENSG00000059378	PARP12	Residual	99.479
ENSG00000059573	ALDH18A1	Line	0.462731	2.22354e-43
ENSG00000059573	ALDH18A1	Village	0.0739627	0.814685
ENSG00000059573	ALDH18A1	Site	0.543001	0.380319
ENSG00000059573	ALDH18A1	Replicate	0.0350985	0.000226164
ENSG00000059573	ALDH18A1	Village:Site	0.43942	3.01697e-25
ENSG00000059573	ALDH18A1	Residual	98.4458
ENSG00000059588	TARBP1	Line	0.549554	0.0557095
ENSG00000059588	TARBP1	Village	0.210032	0.561621
ENSG00000059588	TARBP1	Site	0.396369	0.463328
ENSG00000059588	TARBP1	Line:Site	0.175162	1.49118e-12
ENSG00000059588	TARBP1	Village:Site	0.377163	6.93388e-18
ENSG00000059588	TARBP1	Residual	98.2917
ENSG00000059758	CDK17	Line	0.0429949	0.000109275
ENSG00000059758	CDK17	Village	0.149622	0.487707
ENSG00000059758	CDK17	Site	0.104325	0.628701
ENSG00000059758	CDK17	Village:Site	0.197235	1.55435e-08
ENSG00000059758	CDK17	Residual	99.5058
ENSG00000059804	SLC2A3	Line	3.35707	0.122163
ENSG00000059804	SLC2A3	Site	1.12692e-05	1
ENSG00000059804	SLC2A3	Replicate	0.105479	8.16887e-13
ENSG00000059804	SLC2A3	Line:Site	2.44179	2.48472e-239
ENSG00000059804	SLC2A3	Residual	94.0956
ENSG00000060138	YBX3	Line	2.45713	0.373802
ENSG00000060138	YBX3	Village	2.85739	0.330354
ENSG00000060138	YBX3	Site	5.0661	0.138002
ENSG00000060138	YBX3	Replicate	3.61731e-05	1
ENSG00000060138	YBX3	Line:Village	1.28352	1.80927e-65
ENSG00000060138	YBX3	Line:Site	2.48855	2.40148e-159
ENSG00000060138	YBX3	Village:Site	0.910064	5.26275e-48
ENSG00000060138	YBX3	Replicate:Village	1.11222	5.559e-78
ENSG00000060138	YBX3	Residual	83.825
ENSG00000060237	WNK1	Line	0.0802079	0.541313
ENSG00000060237	WNK1	Village	0.182973	0.695074
ENSG00000060237	WNK1	Site	0.591795
ENSG00000060237	WNK1	Replicate	2.53687e-06	1
ENSG00000060237	WNK1	Line:Site	0.21229	1.74011e-13
ENSG00000060237	WNK1	Village:Site	0.495064	4.57005e-21
ENSG00000060237	WNK1	Replicate:Village	0.147653	2.77065e-11
ENSG00000060237	WNK1	Residual	98.29
ENSG00000060339	CCAR1	Line	0.361737	0.360511
ENSG00000060339	CCAR1	Site	8.78773	0.00104842
ENSG00000060339	CCAR1	Replicate	0.218087	0.024029
ENSG00000060339	CCAR1	Line:Site	0.546825	1.70794e-33
ENSG00000060339	CCAR1	Replicate:Site	0.0355283	0.00441748
ENSG00000060339	CCAR1	Residual	90.0501
ENSG00000060491	OGFR	Line	0.232202	0.113951
ENSG00000060491	OGFR	Village	5.44465e-06	1
ENSG00000060491	OGFR	Site	0.0014795	0.986916
ENSG00000060491	OGFR	Line:Site	0.124656	1.15206e-08
ENSG00000060491	OGFR	Village:Site	0.139721	2.10674e-10
ENSG00000060491	OGFR	Residual	99.5019
ENSG00000060642	PIGV	Line	0.107571	1.46557e-10
ENSG00000060642	PIGV	Village	0.469937	0.31333
ENSG00000060642	PIGV	Site	0.932141	0.205362
ENSG00000060642	PIGV	Village:Site	0.313043	5.18389e-13
ENSG00000060642	PIGV	Residual	98.1773
ENSG00000060656	PTPRU	Line	0.411624	0.0233152
ENSG00000060656	PTPRU	Village	0.123043	0.386495
ENSG00000060656	PTPRU	Site	2.55169e-06	1
ENSG00000060656	PTPRU	Line:Site	0.0955497	1.68323e-06
ENSG00000060656	PTPRU	Village:Site	0.136177	9.37988e-08
ENSG00000060656	PTPRU	Residual	99.2336
ENSG00000060971	ACAA1	Line	0.137783
ENSG00000060971	ACAA1	Village	0.000391214
ENSG00000060971	ACAA1	Site	3.24751e-38
ENSG00000060971	ACAA1	Replicate	0.0135064
ENSG00000060971	ACAA1	Line:Village	0.0981301
ENSG00000060971	ACAA1	Line:Site	0.0594989
ENSG00000060971	ACAA1	Village:Site	6.43052
ENSG00000060971	ACAA1	Residual	93.2602
ENSG00000060982	BCAT1	Line	0.252652	0.905492
ENSG00000060982	BCAT1	Village	3.13831	0.264081
ENSG00000060982	BCAT1	Site	10.7929	0.0767824
ENSG00000060982	BCAT1	Replicate	0.146695	0.252608
ENSG00000060982	BCAT1	Line:Village	1.3236	5.04498e-74
ENSG00000060982	BCAT1	Line:Site	3.1813	5.07988e-217
ENSG00000060982	BCAT1	Village:Site	1.18136	3.34872e-58
ENSG00000060982	BCAT1	Replicate:Line	0.0377095	0.00266175
ENSG00000060982	BCAT1	Replicate:Site	0.129456	8.43794e-09
ENSG00000060982	BCAT1	Residual	79.816
ENSG00000061273	HDAC7	Line	0.166187	0.150424
ENSG00000061273	HDAC7	Site	0.15629	0.159915
ENSG00000061273	HDAC7	Replicate	0.0435248	2.70797e-05
ENSG00000061273	HDAC7	Line:Site	0.0993593	1.01586e-06
ENSG00000061273	HDAC7	Residual	99.5346
ENSG00000061656	SPAG4	Line	0.0125828
ENSG00000061656	SPAG4	Village	0.000143569
ENSG00000061656	SPAG4	Site	0.0333353
ENSG00000061656	SPAG4	Line:Site	0.0759821
ENSG00000061656	SPAG4	Village:Site	0.480571
ENSG00000061656	SPAG4	Residual	99.3974
ENSG00000061676	NCKAP1	Village	1.35302e-05
ENSG00000061676	NCKAP1	Site	3.10592e-06
ENSG00000061676	NCKAP1	Replicate	0.0777619
ENSG00000061676	NCKAP1	Village:Site	0.289928
ENSG00000061676	NCKAP1	Residual	99.6323
ENSG00000061794	MRPS35	Line	0.492659	0.0321638
ENSG00000061794	MRPS35	Village	2.75922e-05	1
ENSG00000061794	MRPS35	Site	1.04327	0.655711
ENSG00000061794	MRPS35	Line:Site	0.110055	2.62374e-08
ENSG00000061794	MRPS35	Village:Site	2.68441	1.05037e-189
ENSG00000061794	MRPS35	Residual	95.6696
ENSG00000061936	SFSWAP	Line	1.04016	0.358675
ENSG00000061936	SFSWAP	Village	2.41973e-05	1
ENSG00000061936	SFSWAP	Site	1.9694	0.38225
ENSG00000061936	SFSWAP	Replicate	0.0347849	0.000278437
ENSG00000061936	SFSWAP	Line:Site	1.587	2.25494e-120
ENSG00000061936	SFSWAP	Village:Site	1.4458	2.57563e-94
ENSG00000061936	SFSWAP	Residual	93.9228
ENSG00000062038	CDH3	Line	2.21148	0.153739
ENSG00000062038	CDH3	Village	0.0204912	0.966592
ENSG00000062038	CDH3	Site	0.224016	6.79823e-20
ENSG00000062038	CDH3	Line:Village	0.792132	2.04179e-41
ENSG00000062038	CDH3	Residual	96.7519
ENSG00000062194	GPBP1	Line	0.122924	0.421394
ENSG00000062194	GPBP1	Site	0.718995	0.050928
ENSG00000062194	GPBP1	Replicate	0.247426	0.0345775
ENSG00000062194	GPBP1	Line:Site	0.218341	1.1535e-13
ENSG00000062194	GPBP1	Replicate:Site	0.0489222	0.00268867
ENSG00000062194	GPBP1	Residual	98.6434
ENSG00000062282	DGAT2	Line	0.0574011	0.769184
ENSG00000062282	DGAT2	Village	0.327853	0.620895
ENSG00000062282	DGAT2	Site	0.00523849	0.996126
ENSG00000062282	DGAT2	Replicate	0.0299702	0.000781248
ENSG00000062282	DGAT2	Line:Site	0.397444	1.7126e-23
ENSG00000062282	DGAT2	Village:Site	0.855554	1.73254e-34
ENSG00000062282	DGAT2	Residual	98.3265
ENSG00000062485	CS	Line	0.287817	0.1483
ENSG00000062485	CS	Village	0.124015	0.492529
ENSG00000062485	CS	Site	0.0845255	0.577482
ENSG00000062485	CS	Replicate	1.65016e-06	1
ENSG00000062485	CS	Line:Site	0.180207	7.8968e-13
ENSG00000062485	CS	Village:Site	0.0655736	0.00188415
ENSG00000062485	CS	Replicate:Village	0.160684	9.57549e-13
ENSG00000062485	CS	Residual	99.0972
ENSG00000062716	VMP1	Line	0.0262188	0.721622
ENSG00000062716	VMP1	Village	0.499265	0.524772
ENSG00000062716	VMP1	Site	1.55605e-05	1
ENSG00000062716	VMP1	Line:Site	0.13523	4.036e-09
ENSG00000062716	VMP1	Village:Site	0.964236	2.05489e-67
ENSG00000062716	VMP1	Residual	98.375
ENSG00000063046	EIF4B	Line	0.245837	0.536507
ENSG00000063046	EIF4B	Village	1.14216e-05	0.998677
ENSG00000063046	EIF4B	Site	8.41975e-05	0.99773
ENSG00000063046	EIF4B	Replicate	2.64435e-06	1
ENSG00000063046	EIF4B	Line:Site	0.67088	3.87273e-43
ENSG00000063046	EIF4B	Village:Site	12.1797	0
ENSG00000063046	EIF4B	Replicate:Village	0.42043	5.47615e-35
ENSG00000063046	EIF4B	Residual	86.483
ENSG00000063177	RPL18	Line	1.23548	0.178287
ENSG00000063177	RPL18	Village	0.000108572	1
ENSG00000063177	RPL18	Site	10.7267	0.619206
ENSG00000063177	RPL18	Replicate	0.0700213	0.585506
ENSG00000063177	RPL18	Line:Village	0.177066	1.70168e-12
ENSG00000063177	RPL18	Line:Site	0.846074	4.29962e-85
ENSG00000063177	RPL18	Village:Site	24.0263	0
ENSG00000063177	RPL18	Replicate:Village	0.103805	1.32334e-08
ENSG00000063177	RPL18	Replicate:Site	0.040039	0.000215554
ENSG00000063177	RPL18	Residual	62.7745
ENSG00000063244	U2AF2	Line	6.06454e-06	1
ENSG00000063244	U2AF2	Village	2.74759e-06	1
ENSG00000063244	U2AF2	Site	4.33561	0.297952
ENSG00000063244	U2AF2	Line:Site	0.0628506	5.50066e-05
ENSG00000063244	U2AF2	Village:Site	3.08997	7.59763e-205
ENSG00000063244	U2AF2	Residual	92.5116
ENSG00000063245	EPN1	Line	0.194886	4.12027e-21
ENSG00000063245	EPN1	Village	5.2228e-07	1
ENSG00000063245	EPN1	Site	2.38702e-05	1
ENSG00000063245	EPN1	Replicate	0.0294316	0.000883341
ENSG00000063245	EPN1	Village:Site	1.58265	1.35738e-129
[truncated: 58,842 more rows]
