# Supplementary material for: A village in a dish model system for population-scale hiPSC studies
Source: Nat Commun. 2023 Jun 9;14:3240. doi: 10.1038/s41467-023-38704-1 (PMC10256711; doi:10.1038/s41467-023-38704-1)
Supplement: Supplementary file 4 — Supplementary Data 2 [file 41467_2023_38704_MOESM4_ESM.xlsx]

## Sheet: Sheet1
ENSG	Gene_ID	Covariate	Percent_Variance_Explained	P
ENSG00000000003	TSPAN6	Line	2.02627	3.8284e-84
ENSG00000000003	TSPAN6	Village	1.40432	0.771902
ENSG00000000003	TSPAN6	Cryopreserved	7.06089	0.413855
ENSG00000000003	TSPAN6	Village:Cryopreserved	3.53153	4.33769e-42
ENSG00000000003	TSPAN6	Residual	85.977
ENSG00000001036	FUCA2	Line	8.1137e-06	1
ENSG00000001036	FUCA2	Village	5.00167	0.067119
ENSG00000001036	FUCA2	Replicate	7.64698e-07	0.999115
ENSG00000001036	FUCA2	Line:Village	1.23673	1.02119e-39
ENSG00000001036	FUCA2	Replicate:Village	0.339955	5.12674e-10
ENSG00000001036	FUCA2	Residual	93.4216
ENSG00000001460	STPG1	Line	0.400867	0.541965
ENSG00000001460	STPG1	Village	1.24357	0.223896
ENSG00000001460	STPG1	Cryopreserved	0.182606	6.27262e-05
ENSG00000001460	STPG1	Line:Village	0.552527	8.62361e-12
ENSG00000001460	STPG1	Residual	97.6204
ENSG00000001461	NIPAL3	Line	0.419247	0.248998
ENSG00000001461	NIPAL3	Village	0.374689	6.74814e-10
ENSG00000001461	NIPAL3	Cryopreserved	2.66283e-06	1
ENSG00000001461	NIPAL3	Line:Cryopreserved	0.230391	4.03813e-06
ENSG00000001461	NIPAL3	Residual	98.9757
ENSG00000001497	LAS1L	Line	0.0341713	0.811456
ENSG00000001497	LAS1L	Village	1.41989	1.15829e-35
ENSG00000001497	LAS1L	Cryopreserved	0.214424	0.327548
ENSG00000001497	LAS1L	Line:Cryopreserved	0.152407	0.00490901
ENSG00000001497	LAS1L	Residual	98.1791
ENSG00000001617	SEMA3F	Line	0.306801	1.38992e-12
ENSG00000001617	SEMA3F	Village	1.89133e-06	1
ENSG00000001617	SEMA3F	Cryopreserved	0.645495	0.324558
ENSG00000001617	SEMA3F	Village:Cryopreserved	0.288644	1.76661e-06
ENSG00000001617	SEMA3F	Residual	98.7591
ENSG00000001630	CYP51A1	Line	1.15856e-06	1
ENSG00000001630	CYP51A1	Village	5.73814e-05	1
ENSG00000001630	CYP51A1	Cryopreserved	3.92821	0.512976
ENSG00000001630	CYP51A1	Replicate	0.0183391	0.161038
ENSG00000001630	CYP51A1	Line:Village	0.374049	3.10616e-10
ENSG00000001630	CYP51A1	Village:Cryopreserved	3.90615	8.04652e-53
ENSG00000001630	CYP51A1	Residual	91.7732
ENSG00000002549	LAP3	Line	0.550108	4.59699e-23
ENSG00000002549	LAP3	Village	6.35949e-06	1
ENSG00000002549	LAP3	Cryopreserved	1.56821	0.305473
ENSG00000002549	LAP3	Replicate	0.13204	1.14297e-06
ENSG00000002549	LAP3	Village:Cryopreserved	0.678318	1.56108e-10
ENSG00000002549	LAP3	Residual	97.0713
ENSG00000002834	LASP1	Line	0.0661258	0.00849517
ENSG00000002834	LASP1	Village	0.0767131	0.921664
ENSG00000002834	LASP1	Cryopreserved	0.0360166	0.961396
ENSG00000002834	LASP1	Replicate	0.103074	3.17742e-05
ENSG00000002834	LASP1	Village:Cryopreserved	0.697487	1.01207e-07
ENSG00000002834	LASP1	Residual	99.0206
ENSG00000003096	KLHL13	Line	1.48754	0.083335
ENSG00000003096	KLHL13	Village	0.654417	0.151354
ENSG00000003096	KLHL13	Cryopreserved	0.688297	0.129341
ENSG00000003096	KLHL13	Line:Village	0.163412	0.00368881
ENSG00000003096	KLHL13	Line:Cryopreserved	0.144437	0.00860045
ENSG00000003096	KLHL13	Residual	96.8619
ENSG00000003147	ICA1	Line	1.10946	0.509378
ENSG00000003147	ICA1	Village	3.69226	0.185423
ENSG00000003147	ICA1	Cryopreserved	1.18429	4.75903e-29
ENSG00000003147	ICA1	Line:Village	1.37585	5.66189e-28
ENSG00000003147	ICA1	Residual	92.6381
ENSG00000003249	DBNDD1	Line	2.032	0.11432
ENSG00000003249	DBNDD1	Village	4.54524e-05	1
ENSG00000003249	DBNDD1	Cryopreserved	0.110945	0.949404
ENSG00000003249	DBNDD1	Line:Cryopreserved	0.374838	1.59016e-08
ENSG00000003249	DBNDD1	Village:Cryopreserved	1.73561	2.18914e-21
ENSG00000003249	DBNDD1	Residual	95.7466
ENSG00000003509	NDUFAF7	Line	0.646107	9.14684e-23
ENSG00000003509	NDUFAF7	Village	0.000170126	1
ENSG00000003509	NDUFAF7	Cryopreserved	0.263748	0.839008
ENSG00000003509	NDUFAF7	Village:Cryopreserved	1.24036	5.23865e-22
ENSG00000003509	NDUFAF7	Residual	97.8496
ENSG00000003989	SLC7A2	Line	1.39162	0.177961
ENSG00000003989	SLC7A2	Village	1.18698	0.156512
ENSG00000003989	SLC7A2	Cryopreserved	0.191571	0.581956
ENSG00000003989	SLC7A2	Line:Village	0.324287	1.71388e-05
ENSG00000003989	SLC7A2	Line:Cryopreserved	0.347282	2.30326e-06
ENSG00000003989	SLC7A2	Residual	96.5583
ENSG00000004059	ARF5	Line	0.525576	0.389183
ENSG00000004059	ARF5	Village	11.4058	0.624499
ENSG00000004059	ARF5	Cryopreserved	46.3535	0.315985
ENSG00000004059	ARF5	Replicate	0.120404	2.05106e-21
ENSG00000004059	ARF5	Line:Village	0.339098	1.7609e-17
ENSG00000004059	ARF5	Line:Cryopreserved	0.219686	8.34619e-12
ENSG00000004059	ARF5	Village:Cryopreserved	13.2392	0
ENSG00000004059	ARF5	Residual	27.7968
ENSG00000004142	POLDIP2	Line	0.106591	0.797463
ENSG00000004142	POLDIP2	Cryopreserved	0.490222	0.380988
ENSG00000004142	POLDIP2	Replicate	0.0512647	0.004784
ENSG00000004142	POLDIP2	Line:Cryopreserved	0.470969	4.87769e-11
ENSG00000004142	POLDIP2	Residual	98.881
ENSG00000004455	AK2	Line	1.48112	3.61899e-55
ENSG00000004455	AK2	Village	3.68796	0.402736
ENSG00000004455	AK2	Cryopreserved	0.939796	0.710762
ENSG00000004455	AK2	Replicate	0.0995831	0.562668
ENSG00000004455	AK2	Village:Cryopreserved	1.64085	3.91902e-18
ENSG00000004455	AK2	Replicate:Cryopreserved	0.138068	0.000820916
ENSG00000004455	AK2	Residual	92.0126
ENSG00000004478	FKBP4	Line	0.000159657	1
ENSG00000004478	FKBP4	Village	0.34958	0.691284
ENSG00000004478	FKBP4	Replicate	0.0611327	0.0017379
ENSG00000004478	FKBP4	Line:Village	1.27236	2.41788e-32
ENSG00000004478	FKBP4	Residual	98.3168
ENSG00000004487	KDM1A	Line	0.177891	8.07663e-07
ENSG00000004487	KDM1A	Village	1.97167	0.368558
ENSG00000004487	KDM1A	Cryopreserved	2.68357	0.31301
ENSG00000004487	KDM1A	Village:Cryopreserved	0.649836	9.74541e-08
ENSG00000004487	KDM1A	Residual	94.517
ENSG00000004777	ARHGAP33	Line	0.271963	5.59189e-10
ENSG00000004777	ARHGAP33	Village	0.0703042	0.871128
ENSG00000004777	ARHGAP33	Cryopreserved	0.000416849	1
ENSG00000004777	ARHGAP33	Village:Cryopreserved	0.411275	3.33351e-05
ENSG00000004777	ARHGAP33	Residual	99.246
ENSG00000004779	NDUFAB1	Line	5.10485
ENSG00000004779	NDUFAB1	Village	2.66232
ENSG00000004779	NDUFAB1	Cryopreserved	0.00101533
ENSG00000004779	NDUFAB1	Replicate	2.2247e-06
ENSG00000004779	NDUFAB1	Line:Village	3.13686
ENSG00000004779	NDUFAB1	Line:Cryopreserved	1.63878
ENSG00000004779	NDUFAB1	Village:Cryopreserved	1.46745
ENSG00000004779	NDUFAB1	Replicate:Village	0.436119
ENSG00000004779	NDUFAB1	Residual	85.5526
ENSG00000004864	SLC25A13	Line	0.680691	0.305047
ENSG00000004864	SLC25A13	Village	3.09905	0.049152
ENSG00000004864	SLC25A13	Cryopreserved	1.69318	0.0752263
ENSG00000004864	SLC25A13	Line:Village	0.308214	1.04447e-05
ENSG00000004864	SLC25A13	Line:Cryopreserved	0.213314	0.000327921
ENSG00000004864	SLC25A13	Residual	94.0056
ENSG00000004897	CDC27	Line	0.305519	1.01938e-11
ENSG00000004897	CDC27	Village	0.152997	0.724325
ENSG00000004897	CDC27	Cryopreserved	2.14851e-06	1
ENSG00000004897	CDC27	Village:Cryopreserved	0.359747	3.06641e-06
ENSG00000004897	CDC27	Residual	99.1817
ENSG00000004961	HCCS	Line	7.40789e-06	1
ENSG00000004961	HCCS	Village	4.18628	0.0369154
ENSG00000004961	HCCS	Cryopreserved	2.10269	0.0519202
ENSG00000004961	HCCS	Line:Village	0.668752	6.05219e-13
ENSG00000004961	HCCS	Line:Cryopreserved	0.32817	8.15848e-07
ENSG00000004961	HCCS	Residual	92.7141
ENSG00000005001	PRSS22	Line	0.30554	0.612907
ENSG00000005001	PRSS22	Village	0.298159	0.526009
ENSG00000005001	PRSS22	Cryopreserved	0.432471	0.282246
ENSG00000005001	PRSS22	Line:Village	0.447762	1.25235e-07
ENSG00000005001	PRSS22	Line:Cryopreserved	0.22558	0.000401858
ENSG00000005001	PRSS22	Residual	98.2905
ENSG00000005059	CCDC109B	Line	5.0571	6.33169e-254
ENSG00000005059	CCDC109B	Village	3.13343	0.134951
ENSG00000005059	CCDC109B	Cryopreserved	1.16541	0.245171
ENSG00000005059	CCDC109B	Village:Cryopreserved	0.165478	0.012521
ENSG00000005059	CCDC109B	Residual	90.4786
ENSG00000005075	POLR2J	Village	1.31054	0.295719
ENSG00000005075	POLR2J	Cryopreserved	0.571888	0.434696
ENSG00000005075	POLR2J	Replicate	0.166089	0.486647
ENSG00000005075	POLR2J	Village:Cryopreserved	0.259228	0.0017101
ENSG00000005075	POLR2J	Replicate:Village	0.172638	0.000363727
ENSG00000005075	POLR2J	Residual	97.5196
ENSG00000005100	DHX33	Line	0.0393403	0.048847
ENSG00000005100	DHX33	Village	0.569005	0.821128
ENSG00000005100	DHX33	Cryopreserved	1.38791	0.664356
ENSG00000005100	DHX33	Replicate	0.0166164	0.235466
ENSG00000005100	DHX33	Village:Cryopreserved	1.96709	5.15685e-21
ENSG00000005100	DHX33	Residual	96.02
ENSG00000005175	RPAP3	Line	0.0912654	0.719917
ENSG00000005175	RPAP3	Village	0.255443	0.419845
ENSG00000005175	RPAP3	Cryopreserved	0.251568	2.11485e-06
ENSG00000005175	RPAP3	Line:Village	0.245891	0.000138781
ENSG00000005175	RPAP3	Residual	99.1558
ENSG00000005206	SPPL2B	Line	1.78686e-05	1
ENSG00000005206	SPPL2B	Village	0.235121	0.449772
ENSG00000005206	SPPL2B	Cryopreserved	1.80566	3.26192e-41
ENSG00000005206	SPPL2B	Line:Village	0.33285	1.53345e-08
ENSG00000005206	SPPL2B	Residual	97.6263
ENSG00000005249	PRKAR2B	Line	1.18674
ENSG00000005249	PRKAR2B	Village	0.415158
ENSG00000005249	PRKAR2B	Cryopreserved	0.00476749
ENSG00000005249	PRKAR2B	Replicate	3.24822e-05
ENSG00000005249	PRKAR2B	Village:Cryopreserved	1.20759
ENSG00000005249	PRKAR2B	Replicate:Village	0.299261
ENSG00000005249	PRKAR2B	Residual	96.8864
ENSG00000005486	RHBDD2	Line	0.30234	0.427557
ENSG00000005486	RHBDD2	Village	3.31037	0.234735
ENSG00000005486	RHBDD2	Cryopreserved	2.14438	0.29572
ENSG00000005486	RHBDD2	Replicate	0.0655229	0.00109502
ENSG00000005486	RHBDD2	Line:Village	0.258129	1.27059e-05
ENSG00000005486	RHBDD2	Village:Cryopreserved	0.468377	1.15222e-05
ENSG00000005486	RHBDD2	Residual	93.4509
ENSG00000005801	ZNF195	Line	0.885404	0.156624
ENSG00000005801	ZNF195	Village	0.663752	0.356076
ENSG00000005801	ZNF195	Cryopreserved	2.26302e-06	1
ENSG00000005801	ZNF195	Line:Village	0.204316	0.000144943
ENSG00000005801	ZNF195	Village:Cryopreserved	0.298437	5.91669e-06
ENSG00000005801	ZNF195	Residual	97.9481
ENSG00000005961	ITGA2B	Line	0.294101	0.573874
ENSG00000005961	ITGA2B	Village	7.40648e-05	1
ENSG00000005961	ITGA2B	Cryopreserved	3.0379	0.296725
ENSG00000005961	ITGA2B	Line:Village	0.465215	4.4061e-11
ENSG00000005961	ITGA2B	Village:Cryopreserved	1.1829	4.29988e-14
ENSG00000005961	ITGA2B	Residual	95.0198
ENSG00000006042	TMEM98	Line	1.36691	0.413545
ENSG00000006042	TMEM98	Village	1.26581	0.678528
ENSG00000006042	TMEM98	Cryopreserved	1.14448e-05	1
ENSG00000006042	TMEM98	Line:Village	1.17767	1.30382e-25
ENSG00000006042	TMEM98	Village:Cryopreserved	2.03981	8.83569e-41
ENSG00000006042	TMEM98	Residual	94.1498
ENSG00000006047	YBX2	Line	8.08767e-05	1
ENSG00000006047	YBX2	Village	4.75919	0.0185505
ENSG00000006047	YBX2	Cryopreserved	1.93332	1.72788e-46
ENSG00000006047	YBX2	Replicate	0.0477399	0.00539237
ENSG00000006047	YBX2	Line:Village	0.577347	2.47476e-11
ENSG00000006047	YBX2	Residual	92.6823
ENSG00000006282	SPATA20	Line	8.2407	0.0471823
ENSG00000006282	SPATA20	Village	0.143275	0.000117191
ENSG00000006282	SPATA20	Cryopreserved	1.16976	0.286967
ENSG00000006282	SPATA20	Line:Cryopreserved	0.698302	1.13785e-16
ENSG00000006282	SPATA20	Residual	89.748
ENSG00000006327	TNFRSF12A	Line	3.86653	0.465571
ENSG00000006327	TNFRSF12A	Village	7.38859	0.284288
ENSG00000006327	TNFRSF12A	Cryopreserved	3.91688e-07	0.999394
ENSG00000006327	TNFRSF12A	Replicate	2.31696e-06	1
ENSG00000006327	TNFRSF12A	Line:Village	4.05803	1.37605e-72
ENSG00000006327	TNFRSF12A	Line:Cryopreserved	0.182005	0.00156579
ENSG00000006327	TNFRSF12A	Village:Cryopreserved	0.74605	1.00805e-14
ENSG00000006327	TNFRSF12A	Replicate:Village	0.196053	0.000219981
ENSG00000006327	TNFRSF12A	Replicate:Cryopreserved	0.234705	6.59289e-07
ENSG00000006327	TNFRSF12A	Residual	83.328
ENSG00000006451	RALA	Line	0.265779	0.725283
ENSG00000006451	RALA	Village	7.37292e-06	1
ENSG00000006451	RALA	Cryopreserved	3.47974	0.0886729
ENSG00000006451	RALA	Line:Village	0.898005	2.24361e-25
ENSG00000006451	RALA	Village:Cryopreserved	0.275399	0.000224297
ENSG00000006451	RALA	Residual	95.0811
ENSG00000006453	BAIAP2L1	Line	3.30961e-06	1
ENSG00000006453	BAIAP2L1	Village	4.36336	0.0153896
ENSG00000006453	BAIAP2L1	Cryopreserved	0.987028	5.0418e-24
ENSG00000006453	BAIAP2L1	Line:Village	0.474498	9.54658e-16
ENSG00000006453	BAIAP2L1	Residual	94.1751
ENSG00000006459	KDM7A	Line	0.390936	0.503044
ENSG00000006459	KDM7A	Village	1.01678e-05	1
ENSG00000006459	KDM7A	Cryopreserved	0.102725	0.862709
ENSG00000006459	KDM7A	Line:Cryopreserved	0.465405	1.5058e-09
ENSG00000006459	KDM7A	Village:Cryopreserved	0.331875	2.56244e-06
ENSG00000006459	KDM7A	Residual	98.709
ENSG00000006530	AGK	Line	0.070023	0.880399
ENSG00000006530	AGK	Village	4.23219	0.166152
ENSG00000006530	AGK	Cryopreserved	1.31034	0.322584
ENSG00000006530	AGK	Line:Village	0.561845	6.31176e-11
ENSG00000006530	AGK	Village:Cryopreserved	0.331983	0.000256558
ENSG00000006530	AGK	Residual	93.4936
ENSG00000006606	CCL26	Line	1.36619	0.185853
ENSG00000006606	CCL26	Village	0.584852	0.670847
ENSG00000006606	CCL26	Cryopreserved	2.48097e-05	1
ENSG00000006606	CCL26	Replicate	0.0590836	0.00274729
ENSG00000006606	CCL26	Line:Cryopreserved	0.469094	7.20406e-11
ENSG00000006606	CCL26	Village:Cryopreserved	1.06138	9.19255e-14
ENSG00000006606	CCL26	Residual	96.4594
ENSG00000006625	GGCT	Line	1.06452	0.219225
ENSG00000006625	GGCT	Cryopreserved	1.29556	0.172093
ENSG00000006625	GGCT	Replicate	0.00213482	0.985616
ENSG00000006625	GGCT	Line:Cryopreserved	0.376257	4.28734e-09
ENSG00000006625	GGCT	Replicate:Cryopreserved	0.14797	0.000501382
ENSG00000006625	GGCT	Residual	97.1136
ENSG00000006652	IFRD1	Line	0.000154789	1
ENSG00000006652	IFRD1	Village	10.5665	0.616715
ENSG00000006652	IFRD1	Cryopreserved	8.31869e-07	1
ENSG00000006652	IFRD1	Replicate	0.0238284	0.0383327
ENSG00000006652	IFRD1	Line:Village	11.3073	0
ENSG00000006652	IFRD1	Village:Cryopreserved	11.9295	1.44326e-291
ENSG00000006652	IFRD1	Residual	66.1726
ENSG00000006757	PNPLA4	Line	1.00035e-05	1
ENSG00000006757	PNPLA4	Village	0.802719	0.612159
ENSG00000006757	PNPLA4	Cryopreserved	2.72036e-07	1
ENSG00000006757	PNPLA4	Line:Village	1.31897	8.65899e-39
ENSG00000006757	PNPLA4	Village:Cryopreserved	0.629216	1.40538e-08
ENSG00000006757	PNPLA4	Residual	97.2491
ENSG00000007062	PROM1	Line	0.9652	0.335849
ENSG00000007062	PROM1	Cryopreserved	1.34843	0.25217
ENSG00000007062	PROM1	Replicate	3.27505e-06	1
ENSG00000007062	PROM1	Line:Cryopreserved	0.603366	2.25862e-14
ENSG00000007062	PROM1	Replicate:Cryopreserved	0.264977	1.49732e-08
ENSG00000007062	PROM1	Residual	96.818
ENSG00000007202	KIAA0100	Line	1.38505e-06	1
ENSG00000007202	KIAA0100	Village	0.618313	0.183225
ENSG00000007202	KIAA0100	Cryopreserved	0.119135	0.0019814
ENSG00000007202	KIAA0100	Replicate	0.046663	0.00837756
ENSG00000007202	KIAA0100	Line:Village	0.323083	1.30284e-11
ENSG00000007202	KIAA0100	Residual	98.8928
ENSG00000007255	TRAPPC6A	Line	1.15659	0.613108
ENSG00000007255	TRAPPC6A	Village	14.8944	0.107193
ENSG00000007255	TRAPPC6A	Cryopreserved	3.30121	0.278365
ENSG00000007255	TRAPPC6A	Replicate	8.00119e-07	1
ENSG00000007255	TRAPPC6A	Line:Village	2.02661	4.20022e-38
ENSG00000007255	TRAPPC6A	Line:Cryopreserved	0.367661	8.15254e-08
ENSG00000007255	TRAPPC6A	Village:Cryopreserved	0.614	6.43518e-08
ENSG00000007255	TRAPPC6A	Replicate:Village	0.218883	1.31129e-05
ENSG00000007255	TRAPPC6A	Replicate:Cryopreserved	0.28196	1.81446e-10
ENSG00000007255	TRAPPC6A	Residual	77.1387
ENSG00000007264	MATK	Line	3.20583	0.0622315
ENSG00000007264	MATK	Village	2.18975	0.0588609
ENSG00000007264	MATK	Cryopreserved	0.942168	0.176587
ENSG00000007264	MATK	Line:Village	0.220674	0.000143629
ENSG00000007264	MATK	Line:Cryopreserved	0.291555	8.85308e-05
ENSG00000007264	MATK	Residual	93.15
ENSG00000007372	PAX6	Line	0.227123	0.867511
ENSG00000007372	PAX6	Village	1.64011	0.376485
ENSG00000007372	PAX6	Cryopreserved	0.127036	0.00103281
ENSG00000007372	PAX6	Line:Village	1.67158	3.17782e-30
ENSG00000007372	PAX6	Residual	96.3341
ENSG00000007392	LUC7L	Line	0.0084486	0.963954
ENSG00000007392	LUC7L	Village	4.59303
ENSG00000007392	LUC7L	Cryopreserved	3.86917	0.0115363
ENSG00000007392	LUC7L	Replicate	0.000162577	1
ENSG00000007392	LUC7L	Line:Cryopreserved	0.344914	2.24799e-08
ENSG00000007392	LUC7L	Replicate:Village	0.17501	5.28223e-05
ENSG00000007392	LUC7L	Residual	91.0093
ENSG00000007402	CACNA2D2	Line	0.732265	0.220658
ENSG00000007402	CACNA2D2	Village	2.66562e-05	1
ENSG00000007402	CACNA2D2	Cryopreserved	0.848967	0.517396
ENSG00000007402	CACNA2D2	Replicate	0.134577	0.556354
ENSG00000007402	CACNA2D2	Line:Cryopreserved	0.259049	6.09382e-06
ENSG00000007402	CACNA2D2	Village:Cryopreserved	0.719927	1.25219e-08
ENSG00000007402	CACNA2D2	Replicate:Cryopreserved	0.187739	7.43826e-05
ENSG00000007402	CACNA2D2	Residual	97.1174
ENSG00000007520	TSR3	Line	0.510888	0.38628
ENSG00000007520	TSR3	Village	1.97003	0.0990227
ENSG00000007520	TSR3	Cryopreserved	3.09121	5.42527e-73
ENSG00000007520	TSR3	Line:Village	0.38451	8.73244e-10
ENSG00000007520	TSR3	Residual	94.0434
ENSG00000008083	JARID2	Line	0.600802	0.793014
ENSG00000008083	JARID2	Village	3.59387e-05	1
ENSG00000008083	JARID2	Cryopreserved	0.481638	0.831962
ENSG00000008083	JARID2	Line:Village	2.86927	9.1628e-79
ENSG00000008083	JARID2	Village:Cryopreserved	2.09093	1.08575e-30
ENSG00000008083	JARID2	Residual	93.9573
ENSG00000008086	CDKL5	Line	0.282748	3.04316e-13
ENSG00000008086	CDKL5	Village	6.82435e-07	1
ENSG00000008086	CDKL5	Cryopreserved	3.77246e-06	1
ENSG00000008086	CDKL5	Village:Cryopreserved	0.411699	1.4447e-11
ENSG00000008086	CDKL5	Residual	99.3055
ENSG00000008130	NADK	Line	0.519498	0.381837
ENSG00000008130	NADK	Village	1.25606	1.03063e-32
ENSG00000008130	NADK	Cryopreserved	2.85306	0.0618561
ENSG00000008130	NADK	Line:Cryopreserved	0.386059	5.64406e-09
ENSG00000008130	NADK	Residual	94.9853
ENSG00000008282	SYPL1	Line	0.00414302
ENSG00000008282	SYPL1	Village	1.18138
ENSG00000008282	SYPL1	Cryopreserved	10.5099
ENSG00000008282	SYPL1	Replicate	3.23723e-05
ENSG00000008282	SYPL1	Line:Cryopreserved	0.747647
ENSG00000008282	SYPL1	Replicate:Cryopreserved	0.325641
ENSG00000008282	SYPL1	Residual	87.2312
ENSG00000008311	AASS	Line	5.4435	0.282196
ENSG00000008311	AASS	Village	5.25613	0.130405
ENSG00000008311	AASS	Cryopreserved	4.62288	0.261975
ENSG00000008311	AASS	Replicate	0.0710487	0.000144102
ENSG00000008311	AASS	Line:Village	1.26601	2.17049e-22
ENSG00000008311	AASS	Line:Cryopreserved	2.48158	6.15508e-50
ENSG00000008311	AASS	Residual	80.8589
ENSG00000008324	SS18L2	Line	2.75761	0.144371
ENSG00000008324	SS18L2	Village	14.0152	0.0181478
ENSG00000008324	SS18L2	Cryopreserved	2.2767	5.22224e-63
ENSG00000008324	SS18L2	Replicate	0.077721	0.000133854
ENSG00000008324	SS18L2	Line:Village	0.627386	1.74259e-13
ENSG00000008324	SS18L2	Residual	80.2454
ENSG00000008382	MPND	Line	0.134364	0.670829
ENSG00000008382	MPND	Village	4.81027	0.16547
ENSG00000008382	MPND	Cryopreserved	0.173706	0.858952
ENSG00000008382	MPND	Line:Village	0.302222	2.26853e-07
ENSG00000008382	MPND	Village:Cryopreserved	0.797654	3.22557e-09
ENSG00000008382	MPND	Residual	93.7818
ENSG00000008394	MGST1	Line	3.49997	0.223202
ENSG00000008394	MGST1	Village	10.9352
ENSG00000008394	MGST1	Cryopreserved	5.12896	0.137856
ENSG00000008394	MGST1	Replicate	7.39567e-06	1
ENSG00000008394	MGST1	Line:Village	1.26126	3.00583e-23
ENSG00000008394	MGST1	Line:Cryopreserved	0.339949	4.58782e-07
ENSG00000008394	MGST1	Village:Cryopreserved	0.272763	0.000564556
ENSG00000008394	MGST1	Replicate:Cryopreserved	0.478432	6.68358e-16
ENSG00000008394	MGST1	Residual	78.0834
ENSG00000008405	CRY1	Line	0.0218987	0.891563
ENSG00000008405	CRY1	Village	3.02084	0.167712
ENSG00000008405	CRY1	Cryopreserved	0.139334	0.823797
ENSG00000008405	CRY1	Line:Village	0.184374	0.000123803
ENSG00000008405	CRY1	Village:Cryopreserved	0.479843	1.01126e-05
ENSG00000008405	CRY1	Residual	96.1537
ENSG00000008516	MMP25	Line	0.0420459	0.754379
ENSG00000008516	MMP25	Village	0.303085	0.214039
ENSG00000008516	MMP25	Cryopreserved	1.15275	2.8635e-26
ENSG00000008516	MMP25	Line:Village	0.131877	0.00265827
ENSG00000008516	MMP25	Residual	98.3702
ENSG00000008952	SEC62	Line	0.113737	0.000180199
ENSG00000008952	SEC62	Village	1.76054	0.0902169
ENSG00000008952	SEC62	Replicate	1.57351e-06	1
ENSG00000008952	SEC62	Replicate:Village	0.560854	1.29592e-20
ENSG00000008952	SEC62	Residual	97.5649
ENSG00000009694	TENM1	Line	0.577894	0.275907
ENSG00000009694	TENM1	Village	0.190225	2.08702e-05
ENSG00000009694	TENM1	Cryopreserved	0.0563715	0.811602
ENSG00000009694	TENM1	Line:Cryopreserved	0.306529	3.27825e-07
ENSG00000009694	TENM1	Residual	98.869
ENSG00000009844	VTA1	Line	0.144415	5.76072e-06
ENSG00000009844	VTA1	Village	0.372346	0.707553
ENSG00000009844	VTA1	Cryopreserved	3.04961e-06	1
ENSG00000009844	VTA1	Village:Cryopreserved	0.832402	1.12242e-17
ENSG00000009844	VTA1	Residual	98.6508
ENSG00000009950	MLXIPL	Line	0.08457	0.691656
ENSG00000009950	MLXIPL	Village	1.26851e-05	1
ENSG00000009950	MLXIPL	Cryopreserved	0.446379	0.50435
ENSG00000009950	MLXIPL	Line:Village	0.210092	0.000163367
ENSG00000009950	MLXIPL	Village:Cryopreserved	0.388802	4.07468e-05
ENSG00000009950	MLXIPL	Residual	98.8701
ENSG00000010244	ZNF207	Line	0.359137	5.0249e-14
ENSG00000010244	ZNF207	Village	3.66647	0.21583
ENSG00000010244	ZNF207	Cryopreserved	1.34734e-05	1
ENSG00000010244	ZNF207	Village:Cryopreserved	1.03351	1.45577e-14
ENSG00000010244	ZNF207	Residual	94.9409
ENSG00000010256	UQCRC1	Line	0.714714	4.25158e-32
ENSG00000010256	UQCRC1	Village	3.34519	0.627621
ENSG00000010256	UQCRC1	Cryopreserved	2.43016	0.693004
ENSG00000010256	UQCRC1	Village:Cryopreserved	3.94639	4.28681e-45
ENSG00000010256	UQCRC1	Residual	89.5635
ENSG00000010361	FUZ	Line	0.168888	5.30945e-08
ENSG00000010361	FUZ	Village	0.750417	0.453408
ENSG00000010361	FUZ	Cryopreserved	0.520636	0.531896
ENSG00000010361	FUZ	Village:Cryopreserved	0.37971	0.000111366
ENSG00000010361	FUZ	Residual	98.1803
ENSG00000010404	IDS	Line	1.96677	0.24916
ENSG00000010404	IDS	Village	2.6126	0.151907
ENSG00000010404	IDS	Cryopreserved	0.618231	0.358702
ENSG00000010404	IDS	Line:Village	0.731029	7.57708e-14
ENSG00000010404	IDS	Line:Cryopreserved	0.492304	5.79663e-09
ENSG00000010404	IDS	Residual	93.5791
ENSG00000010438	PRSS3	Line	0.86642	0.486911
ENSG00000010438	PRSS3	Village	2.00588	0.244411
ENSG00000010438	PRSS3	Cryopreserved	0.478052	7.38569e-12
ENSG00000010438	PRSS3	Line:Village	0.977179	1.94242e-18
ENSG00000010438	PRSS3	Residual	95.6725
ENSG00000010810	FYN	Line	5.34519e-06	1
ENSG00000010810	FYN	Village	0.860379	0.567133
ENSG00000010810	FYN	Cryopreserved	0.779789	1.14738e-18
ENSG00000010810	FYN	Line:Village	1.93724	1.62578e-72
ENSG00000010810	FYN	Residual	96.4226
ENSG00000011007	TCEB3	Village	4.81692	3.20249e-127
ENSG00000011007	TCEB3	Cryopreserved	2.17316	0.013276
ENSG00000011007	TCEB3	Replicate	1.26534e-06	1
ENSG00000011007	TCEB3	Replicate:Cryopreserved	0.210958	5.64858e-08
ENSG00000011007	TCEB3	Residual	92.799
ENSG00000011009	LYPLA2	Line	5.29792e-05	0.995523
ENSG00000011009	LYPLA2	Village	0.920477	0.837344
ENSG00000011009	LYPLA2	Cryopreserved	0.000161515	1
ENSG00000011009	LYPLA2	Line:Village	1.53975	6.5827e-55
ENSG00000011009	LYPLA2	Village:Cryopreserved	3.69103	5.62412e-56
ENSG00000011009	LYPLA2	Residual	93.8485
ENSG00000011028	MRC2	Line	0.355299	0.302506
ENSG00000011028	MRC2	Cryopreserved	0.0212041	0.895078
ENSG00000011028	MRC2	Replicate	0.0526269	0.00856192
ENSG00000011028	MRC2	Line:Cryopreserved	0.219152	2.60813e-05
ENSG00000011028	MRC2	Residual	99.3517
ENSG00000011105	TSPAN9	Line	0.0854603	0.664321
ENSG00000011105	TSPAN9	Village	1.3071	0.279349
ENSG00000011105	TSPAN9	Cryopreserved	0.26377	0.618471
ENSG00000011105	TSPAN9	Line:Village	0.176988	0.00128101
ENSG00000011105	TSPAN9	Village:Cryopreserved	0.271768	0.0015448
ENSG00000011105	TSPAN9	Residual	97.8949
ENSG00000011198	ABHD5	Line	0.362208	0.386488
ENSG00000011198	ABHD5	Village	4.6371	0.0167015
ENSG00000011198	ABHD5	Replicate	1.21155e-06	1
ENSG00000011198	ABHD5	Line:Village	0.26209	5.91511e-06
ENSG00000011198	ABHD5	Replicate:Village	0.205355	9.39382e-08
ENSG00000011198	ABHD5	Residual	94.5332
ENSG00000011243	AKAP8L	Line	1.38707e-05	1
ENSG00000011243	AKAP8L	Village	6.83287	0.0185117
ENSG00000011243	AKAP8L	Cryopreserved	4.14334	3.66954e-104
ENSG00000011243	AKAP8L	Line:Village	0.838216	6.46585e-22
ENSG00000011243	AKAP8L	Residual	88.1856
ENSG00000011295	TTC19	Line	1.96697e-06	1
ENSG00000011295	TTC19	Village	8.77434	0.0742034
ENSG00000011295	TTC19	Cryopreserved	1.5282	0.239371
ENSG00000011295	TTC19	Line:Village	0.664467	1.03242e-21
ENSG00000011295	TTC19	Village:Cryopreserved	0.220684	0.00294509
ENSG00000011295	TTC19	Residual	88.8123
ENSG00000011304	PTBP1	Line	0.00167322
ENSG00000011304	PTBP1	Village	9.65381e-05
ENSG00000011304	PTBP1	Cryopreserved	0.000183015
ENSG00000011304	PTBP1	Line:Village	0.396756
ENSG00000011304	PTBP1	Village:Cryopreserved	1.47337
ENSG00000011304	PTBP1	Residual	98.1279
ENSG00000011332	DPF1	Line	1.37453	0.112993
ENSG00000011332	DPF1	Village	3.08206	0.166507
ENSG00000011332	DPF1	Cryopreserved	1.24867	0.291223
ENSG00000011332	DPF1	Line:Cryopreserved	0.228361	4.6819e-05
ENSG00000011332	DPF1	Village:Cryopreserved	0.233943	0.00382129
ENSG00000011332	DPF1	Residual	93.8324
ENSG00000011347	SYT7	Line	0.422965	0.214788
ENSG00000011347	SYT7	Village	0.504402	0.513657
ENSG00000011347	SYT7	Cryopreserved	0.234917	0.662531
ENSG00000011347	SYT7	Line:Village	0.130509	0.00873789
ENSG00000011347	SYT7	Village:Cryopreserved	0.301195	0.000806107
ENSG00000011347	SYT7	Residual	98.406
ENSG00000011422	PLAUR	Line	0.261851	0.437288
ENSG00000011422	PLAUR	Village	1.91174	0.0321084
ENSG00000011422	PLAUR	Cryopreserved	1.02282	0.0946152
ENSG00000011422	PLAUR	Line:Village	0.136263	0.00648687
ENSG00000011422	PLAUR	Line:Cryopreserved	0.169489	0.004488
ENSG00000011422	PLAUR	Residual	96.4978
ENSG00000011566	MAP4K3	Line	1.17284	0.255202
ENSG00000011566	MAP4K3	Village	0.0849869	0.814036
ENSG00000011566	MAP4K3	Cryopreserved	0.000164237	1
ENSG00000011566	MAP4K3	Line:Cryopreserved	0.651428	1.53916e-16
ENSG00000011566	MAP4K3	Village:Cryopreserved	0.307683	0.000156158
ENSG00000011566	MAP4K3	Residual	97.7829
ENSG00000011638	TMEM159	Line	1.19672	0.00204673
ENSG00000011638	TMEM159	Village	1.02484e-05	0.999172
ENSG00000011638	TMEM159	Cryopreserved	2.42159e-07	0.998639
ENSG00000011638	TMEM159	Replicate	1.32032e-07	0.998288
ENSG00000011638	TMEM159	Village:Cryopreserved	1.36766	1.30459e-31
ENSG00000011638	TMEM159	Replicate:Line	0.107728	0.00036884
ENSG00000011638	TMEM159	Residual	97.3279
ENSG00000012211	PRICKLE3	Line	0.12441	1.54305e-05
ENSG00000012211	PRICKLE3	Village	3.79145e-06	1
ENSG00000012211	PRICKLE3	Cryopreserved	0.194601	0.773077
ENSG00000012211	PRICKLE3	Village:Cryopreserved	0.596629	1.20112e-11
ENSG00000012211	PRICKLE3	Residual	99.0844
ENSG00000012232	EXTL3	Line	0.125656	0.523263
ENSG00000012232	EXTL3	Village	0.0661977	0.947617
ENSG00000012232	EXTL3	Cryopreserved	0.316106	0.814381
ENSG00000012232	EXTL3	Replicate	0.122451	0.780084
ENSG00000012232	EXTL3	Line:Village	0.147129	0.000930906
ENSG00000012232	EXTL3	Village:Cryopreserved	0.898908	1.61413e-09
ENSG00000012232	EXTL3	Replicate:Cryopreserved	0.48877	6.11613e-12
ENSG00000012232	EXTL3	Residual	97.8348
ENSG00000013306	SLC25A39	Line	1.46834	0.0895717
ENSG00000013306	SLC25A39	Village	1.72257	0.0661081
ENSG00000013306	SLC25A39	Cryopreserved	0.191946	3.29927e-05
ENSG00000013306	SLC25A39	Line:Village	0.188709	0.000585479
ENSG00000013306	SLC25A39	Residual	96.4284
ENSG00000013364	MVP	Line	0.0831212	0.684678
ENSG00000013364	MVP	Village	1.24857	0.0505358
ENSG00000013364	MVP	Cryopreserved	0.310888	8.18572e-08
ENSG00000013364	MVP	Line:Village	0.186204	0.000892823
ENSG00000013364	MVP	Residual	98.1712
ENSG00000013503	POLR3B	Line	0.0936298	0.732305
ENSG00000013503	POLR3B	Village	0.15146	0.000163683
ENSG00000013503	POLR3B	Cryopreserved	0.99433	0.111346
ENSG00000013503	POLR3B	Line:Cryopreserved	0.271	8.33017e-06
ENSG00000013503	POLR3B	Residual	98.4896
ENSG00000013563	DNASE1L1	Line	0.098739	0.656863
ENSG00000013563	DNASE1L1	Village	1.24825	0.0584519
ENSG00000013563	DNASE1L1	Cryopreserved	0.700572	1.35398e-16
ENSG00000013563	DNASE1L1	Line:Village	0.204792	3.58652e-05
ENSG00000013563	DNASE1L1	Residual	97.7476
ENSG00000013583	HEBP1	Line	0.402968	0.649874
ENSG00000013583	HEBP1	Village	2.70534	0.138844
ENSG00000013583	HEBP1	Cryopreserved	1.31888	1.56963e-31
ENSG00000013583	HEBP1	Line:Village	0.864037	5.42481e-19
ENSG00000013583	HEBP1	Residual	94.7088
ENSG00000014123	UFL1	Line	0.33444	3.07117e-15
ENSG00000014123	UFL1	Village	1.99577	0.160654
ENSG00000014123	UFL1	Cryopreserved	0.236367	0.601059
ENSG00000014123	UFL1	Village:Cryopreserved	0.219687	0.00465887
ENSG00000014123	UFL1	Residual	97.2137
ENSG00000014216	CAPN1	Line	3.00787	0.176324
ENSG00000014216	CAPN1	Cryopreserved	0.291312	0.750504
ENSG00000014216	CAPN1	Replicate	2.20506e-06	1
ENSG00000014216	CAPN1	Line:Cryopreserved	0.975816	3.8612e-23
ENSG00000014216	CAPN1	Replicate:Cryopreserved	0.373183	9.60893e-15
ENSG00000014216	CAPN1	Residual	95.3518
ENSG00000014641	MDH1	Line	4.0218	0.0818122
ENSG00000014641	MDH1	Village	5.29683	0.22127
ENSG00000014641	MDH1	Cryopreserved	1.22301	0.49594
ENSG00000014641	MDH1	Line:Village	0.515505	1.26003e-13
ENSG00000014641	MDH1	Village:Cryopreserved	0.770529	1.84127e-09
ENSG00000014641	MDH1	Residual	88.1723
ENSG00000014824	SLC30A9	Line	0.0157788	0.868055
ENSG00000014824	SLC30A9	Village	0.116839	0.388186
ENSG00000014824	SLC30A9	Cryopreserved	0.325947	7.10385e-08
ENSG00000014824	SLC30A9	Line:Village	0.0994852	0.0151293
ENSG00000014824	SLC30A9	Residual	99.4419
ENSG00000015413	DPEP1	Line	0.325871	0.466721
ENSG00000015413	DPEP1	Village	0.103321	0.71063
ENSG00000015413	DPEP1	Cryopreserved	0.309041	1.27115e-07
ENSG00000015413	DPEP1	Line:Village	0.331475	4.3748e-08
ENSG00000015413	DPEP1	Residual	98.9303
ENSG00000015475	BID	Line	2.59915e-05	0.998564
ENSG00000015475	BID	Village	2.98881	0.544147
ENSG00000015475	BID	Cryopreserved	5.96994
ENSG00000015475	BID	Replicate	2.87789e-08	0.999828
ENSG00000015475	BID	Line:Village	0.87945	1.30789e-17
ENSG00000015475	BID	Line:Cryopreserved	0.905515	9.68298e-18
ENSG00000015475	BID	Village:Cryopreserved	2.17997	5.25696e-24
ENSG00000015475	BID	Replicate:Village	0.294184	1.24491e-10
ENSG00000015475	BID	Residual	86.7821
ENSG00000015532	XYLT2	Line	0.240893	0.553909
ENSG00000015532	XYLT2	Village	2.45494	0.441096
ENSG00000015532	XYLT2	Cryopreserved	4.7524	0.31967
ENSG00000015532	XYLT2	Line:Cryopreserved	0.346398	8.08553e-08
ENSG00000015532	XYLT2	Village:Cryopreserved	1.20065	3.02289e-13
ENSG00000015532	XYLT2	Residual	91.0047
ENSG00000016864	GLT8D1	Line	0.268802	1.60643e-13
ENSG00000016864	GLT8D1	Village	4.40586	0.275833
ENSG00000016864	GLT8D1	Cryopreserved	0.111373	0.947385
ENSG00000016864	GLT8D1	Village:Cryopreserved	1.56192	1.42664e-17
ENSG00000016864	GLT8D1	Residual	93.652
ENSG00000017260	ATP2C1	Line	0.130869	2.34072e-05
ENSG00000017260	ATP2C1	Village	0.942616	4.73554e-25
ENSG00000017260	ATP2C1	Cryopreserved	4.78287	0.00732871
ENSG00000017260	ATP2C1	Replicate	2.54522e-06	1
ENSG00000017260	ATP2C1	Replicate:Cryopreserved	0.345466	5.51066e-11
ENSG00000017260	ATP2C1	Residual	93.7982
ENSG00000017797	RALBP1	Line	3.09637e-06	1
ENSG00000017797	RALBP1	Village	6.04271e-06	1
ENSG00000017797	RALBP1	Cryopreserved	7.42022e-07	0.999057
ENSG00000017797	RALBP1	Replicate	0.143289	3.12946e-07
ENSG00000017797	RALBP1	Line:Village	1.61323	1.38956e-77
ENSG00000017797	RALBP1	Village:Cryopreserved	3.33338	1.91909e-82
ENSG00000017797	RALBP1	Residual	94.9101
ENSG00000018236	CNTN1	Line	0.446286	0.682774
ENSG00000018236	CNTN1	Cryopreserved	0.494081	0.619794
ENSG00000018236	CNTN1	Replicate	0.0712601	0.000543335
ENSG00000018236	CNTN1	Line:Cryopreserved	1.11324	5.50892e-26
ENSG00000018236	CNTN1	Residual	97.8751
ENSG00000020181	ADGRA2	Line	0.214153	0.424022
ENSG00000020181	ADGRA2	Cryopreserved	4.02209e-06	1
ENSG00000020181	ADGRA2	Replicate	0.123916	1.61189e-06
ENSG00000020181	ADGRA2	Line:Cryopreserved	0.226242	7.73278e-06
ENSG00000020181	ADGRA2	Residual	99.4357
ENSG00000020256	ZFP64	Line	0.102538	0.846823
ENSG00000020256	ZFP64	Village	0.485803	0.464135
ENSG00000020256	ZFP64	Cryopreserved	0.0210881	0.313551
ENSG00000020256	ZFP64	Line:Village	0.630431	3.82423e-13
ENSG00000020256	ZFP64	Residual	98.7601
ENSG00000020426	MNAT1	Line	1.41104	1.902e-58
ENSG00000020426	MNAT1	Village	0.170062	0.65065
ENSG00000020426	MNAT1	Cryopreserved	2.31535e-06	1
ENSG00000020426	MNAT1	Village:Cryopreserved	0.284854	3.36234e-06
ENSG00000020426	MNAT1	Residual	98.134
ENSG00000020577	SAMD4A	Line	0.944418	0.151765
ENSG00000020577	SAMD4A	Village	0.0767663	0.725711
ENSG00000020577	SAMD4A	Cryopreserved	0.180868	7.67191e-05
ENSG00000020577	SAMD4A	Line:Village	0.256885	4.79707e-05
ENSG00000020577	SAMD4A	Residual	98.5411
ENSG00000021355	SERPINB1	Line	0.411714	0.466876
ENSG00000021355	SERPINB1	Village	9.45621	0.00769829
ENSG00000021355	SERPINB1	Cryopreserved	2.34585	4.36375e-60
ENSG00000021355	SERPINB1	Line:Village	0.421718	1.86241e-08
ENSG00000021355	SERPINB1	Residual	87.3645
ENSG00000021826	CPS1	Line	0.532348	0.168112
ENSG00000021826	CPS1	Village	0.0416894	0.754684
ENSG00000021826	CPS1	Cryopreserved	0.0957886	0.00681418
ENSG00000021826	CPS1	Line:Village	0.156212	0.000640589
ENSG00000021826	CPS1	Residual	99.174
ENSG00000022267	FHL1	Line	0.330145	3.25848e-13
ENSG00000022267	FHL1	Village	6.72583	0.00129604
ENSG00000022267	FHL1	Cryopreserved	0.177941	3.64825e-05
ENSG00000022267	FHL1	Replicate	2.27774e-05	1
ENSG00000022267	FHL1	Replicate:Village	0.196817	3.30991e-05
ENSG00000022267	FHL1	Residual	92.5692
ENSG00000022840	RNF10	Line	0.649682	4.8579e-29
ENSG00000022840	RNF10	Village	1.0194	1.88069e-26
ENSG00000022840	RNF10	Cryopreserved	2.35486	0.00722249
ENSG00000022840	RNF10	Replicate	7.42139e-06	1
ENSG00000022840	RNF10	Replicate:Cryopreserved	0.157624	0.000172134
ENSG00000022840	RNF10	Residual	95.8184
ENSG00000023041	ZDHHC6	Line	1.2666e-05	1
ENSG00000023041	ZDHHC6	Village	1.84495
ENSG00000023041	ZDHHC6	Cryopreserved	0.992093	0.72888
ENSG00000023041	ZDHHC6	Replicate	1.92718e-07	0.999126
ENSG00000023041	ZDHHC6	Line:Village	1.13771	1.39659e-29
ENSG00000023041	ZDHHC6	Village:Cryopreserved	1.88129	1.30265e-19
ENSG00000023041	ZDHHC6	Replicate:Village	0.189605	7.26105e-05
ENSG00000023041	ZDHHC6	Replicate:Cryopreserved	0.204171	2.12836e-05
ENSG00000023041	ZDHHC6	Residual	93.7502
ENSG00000023171	GRAMD1B	Line	0.0788889	0.00198661
ENSG00000023171	GRAMD1B	Village	1.4596e-05	1
ENSG00000023171	GRAMD1B	Cryopreserved	3.60823	0.0429549
ENSG00000023171	GRAMD1B	Village:Cryopreserved	0.187564	0.00626219
ENSG00000023171	GRAMD1B	Residual	96.1253
ENSG00000023191	RNH1	Line	1.2933	0.185815
ENSG00000023191	RNH1	Village	9.62134e-06	1
ENSG00000023191	RNH1	Cryopreserved	0.279035	4.10443e-07
ENSG00000023191	RNH1	Line:Village	0.547704	1.26954e-14
ENSG00000023191	RNH1	Residual	97.8799
ENSG00000023287	RB1CC1	Village	0.399882	0.791125
ENSG00000023287	RB1CC1	Cryopreserved	3.9701e-05	1
ENSG00000023287	RB1CC1	Replicate	0.11582	0.507875
ENSG00000023287	RB1CC1	Village:Cryopreserved	1.39052	3.35901e-20
ENSG00000023287	RB1CC1	Replicate:Cryopreserved	0.130813	0.00189567
ENSG00000023287	RB1CC1	Residual	97.9629
ENSG00000023318	ERP44	Line	0.272554	3.42513e-10
ENSG00000023318	ERP44	Village	1.4543	0.329991
ENSG00000023318	ERP44	Cryopreserved	0.674197	0.48145
ENSG00000023318	ERP44	Village:Cryopreserved	0.389127	8.0052e-05
ENSG00000023318	ERP44	Residual	97.2098
ENSG00000023330	ALAS1	Line	3.73907e-05	1
ENSG00000023330	ALAS1	Village	0.966769	0.200271
ENSG00000023330	ALAS1	Cryopreserved	0.205435	2.00432e-05
ENSG00000023330	ALAS1	Line:Village	0.565838	3.09746e-12
ENSG00000023330	ALAS1	Residual	98.2619
ENSG00000023572	GLRX2	Line	0.564064	0.334383
ENSG00000023572	GLRX2	Village	0.942681	0.759696
ENSG00000023572	GLRX2	Cryopreserved	1.67364	0.641995
ENSG00000023572	GLRX2	Line:Village	0.340018	2.23104e-07
ENSG00000023572	GLRX2	Village:Cryopreserved	2.09316	9.05003e-23
ENSG00000023572	GLRX2	Residual	94.3864
ENSG00000023697	DERA	Line	1.75913	0.236772
ENSG00000023697	DERA	Village	3.00966	0.127482
ENSG00000023697	DERA	Replicate	0.0506123	0.00828346
ENSG00000023697	DERA	Line:Village	0.701466	9.25549e-18
ENSG00000023697	DERA	Residual	94.4791
ENSG00000023734	STRAP	Line	5.56091e-05	1
ENSG00000023734	STRAP	Cryopreserved	0.117183	0.882585
ENSG00000023734	STRAP	Replicate	0.278545	8.40021e-14
ENSG00000023734	STRAP	Line:Cryopreserved	1.31788	1.56201e-47
ENSG00000023734	STRAP	Residual	98.2863
ENSG00000023902	PLEKHO1	Line	3.01641	0.255697
ENSG00000023902	PLEKHO1	Village	0.599323	0.622649
ENSG00000023902	PLEKHO1	Cryopreserved	0.277771	2.80283e-07
ENSG00000023902	PLEKHO1	Line:Village	1.38418	4.45672e-34
ENSG00000023902	PLEKHO1	Residual	94.7223
ENSG00000024526	DEPDC1	Line	0.169168	0.554569
ENSG00000024526	DEPDC1	Village	1.91412	0.0422939
ENSG00000024526	DEPDC1	Cryopreserved	4.37915	5.02204e-104
ENSG00000024526	DEPDC1	Line:Village	0.232875	4.05734e-05
ENSG00000024526	DEPDC1	Residual	93.3047
ENSG00000024862	CCDC28A	Line	0.423975	0.35094
ENSG00000024862	CCDC28A	Village	1.11003	0.13776
ENSG00000024862	CCDC28A	Cryopreserved	0.928985	8.12913e-22
ENSG00000024862	CCDC28A	Line:Village	0.270749	2.01762e-06
ENSG00000024862	CCDC28A	Residual	97.2663
ENSG00000025796	SEC63	Line	5.34236e-08
ENSG00000025796	SEC63	Village	0.0879021	0.916618
ENSG00000025796	SEC63	Cryopreserved	8.41266e-12	0.99818
ENSG00000025796	SEC63	Line:Village	1.46618	1.29235e-60
ENSG00000025796	SEC63	Residual	98.4459
ENSG00000026025	VIM	Line	10.5736	0.0283355
ENSG00000026025	VIM	Village	0.36591	0.665327
ENSG00000026025	VIM	Cryopreserved	3.10937	0.137548
ENSG00000026025	VIM	Replicate	0.0625769	0.000531534
ENSG00000026025	VIM	Line:Village	0.751142	2.05419e-13
ENSG00000026025	VIM	Line:Cryopreserved	0.199086	0.000401497
ENSG00000026025	VIM	Village:Cryopreserved	0.227164	0.00288082
ENSG00000026025	VIM	Residual	84.7112
ENSG00000026559	KCNG1	Line	4.33751e-05	1
ENSG00000026559	KCNG1	Village	3.77347	0.265569
ENSG00000026559	KCNG1	Cryopreserved	0.769537	0.183161
ENSG00000026559	KCNG1	Line:Village	2.93774	1.00659e-59
ENSG00000026559	KCNG1	Line:Cryopreserved	0.264095	0.000130284
ENSG00000026559	KCNG1	Residual	92.2551
ENSG00000027697	IFNGR1	Line	4.80628e-06	1
ENSG00000027697	IFNGR1	Village	3.40599	0.498464
ENSG00000027697	IFNGR1	Cryopreserved	0.480147	0.875105
ENSG00000027697	IFNGR1	Line:Village	0.368236	2.66109e-14
ENSG00000027697	IFNGR1	Village:Cryopreserved	2.57138	3.74144e-28
ENSG00000027697	IFNGR1	Residual	93.1742
ENSG00000027869	SH2D2A	Line	1.02578e-05	1
ENSG00000027869	SH2D2A	Village	4.74955	0.244457
ENSG00000027869	SH2D2A	Cryopreserved	0.573736	0.712054
ENSG00000027869	SH2D2A	Line:Village	0.408581	6.17618e-10
ENSG00000027869	SH2D2A	Village:Cryopreserved	1.0179	1.22837e-11
ENSG00000027869	SH2D2A	Residual	93.2502
ENSG00000028310	BRD9	Line	1.65891e-06	0.998306
ENSG00000028310	BRD9	Village	1.14984	0.549545
ENSG00000028310	BRD9	Cryopreserved	2.08473e-05	1
ENSG00000028310	BRD9	Line:Village	0.202072	1.42077e-05
ENSG00000028310	BRD9	Village:Cryopreserved	1.261	7.15712e-14
ENSG00000028310	BRD9	Residual	97.3871
ENSG00000028839	TBPL1	Line	4.63002e-06	1
ENSG00000028839	TBPL1	Village	1.90817	0.145022
ENSG00000028839	TBPL1	Cryopreserved	1.13837e-09	0.998638
ENSG00000028839	TBPL1	Replicate	0.169814	4.78403e-08
ENSG00000028839	TBPL1	Line:Cryopreserved	0.190753	0.000239366
ENSG00000028839	TBPL1	Village:Cryopreserved	0.313473	7.51545e-06
ENSG00000028839	TBPL1	Residual	97.4178
ENSG00000029153	ARNTL2	Line	0.225513	0.307254
ENSG00000029153	ARNTL2	Cryopreserved	0.063577	0.74153
ENSG00000029153	ARNTL2	Replicate	0.0618144	0.689373
ENSG00000029153	ARNTL2	Line:Cryopreserved	0.111541	0.00749357
ENSG00000029153	ARNTL2	Replicate:Cryopreserved	0.145595	0.000715235
ENSG00000029153	ARNTL2	Residual	99.392
ENSG00000029363	BCLAF1	Line	0.518519	0.763001
ENSG00000029363	BCLAF1	Village	10.1583	0.208325
ENSG00000029363	BCLAF1	Cryopreserved	4.02204	0.336953
ENSG00000029363	BCLAF1	Replicate	0.0613466	0.000870631
ENSG00000029363	BCLAF1	Line:Village	1.91725	6.31214e-39
ENSG00000029363	BCLAF1	Village:Cryopreserved	1.14662	2.1463e-14
ENSG00000029363	BCLAF1	Residual	82.1759
ENSG00000029364	SLC39A9	Line	0.103976	6.70123e-05
ENSG00000029364	SLC39A9	Village	0.138826	0.735566
ENSG00000029364	SLC39A9	Cryopreserved	2.52501e-06	1
ENSG00000029364	SLC39A9	Village:Cryopreserved	0.347266	3.53578e-07
ENSG00000029364	SLC39A9	Residual	99.4099
ENSG00000029639	TFB1M	Line	5.12022e-05	1
ENSG00000029639	TFB1M	Village	1.35534	0.268298
ENSG00000029639	TFB1M	Cryopreserved	0.96157	8.54689e-23
ENSG00000029639	TFB1M	Line:Village	1.06966	3.10134e-20
ENSG00000029639	TFB1M	Residual	96.6134
ENSG00000030066	NUP160	Line	2.73635e-06	1
ENSG00000030066	NUP160	Village	1.69575	0.0253463
ENSG00000030066	NUP160	Cryopreserved	0.351971	8.41158e-09
ENSG00000030066	NUP160	Line:Village	0.22983	4.01933e-06
ENSG00000030066	NUP160	Residual	97.7224
ENSG00000030110	BAK1	Line	0.399082	0.114716
ENSG00000030110	BAK1	Village	1.357	0.0259865
ENSG00000030110	BAK1	Cryopreserved	2.65083	3.78192e-62
ENSG00000030110	BAK1	Line:Village	0.0565834	0.0623046
ENSG00000030110	BAK1	Residual	95.5365
ENSG00000030582	GRN	Line	0.344164
ENSG00000030582	GRN	Village	0.000709821
ENSG00000030582	GRN	Cryopreserved	0.00011275
ENSG00000030582	GRN	Village:Cryopreserved	1.51059
ENSG00000030582	GRN	Residual	98.1444
ENSG00000033011	ALG1	Line	0.0488575	0.805815
ENSG00000033011	ALG1	Village	2.04541	0.0230673
ENSG00000033011	ALG1	Cryopreserved	0.818422	1.76983e-19
ENSG00000033011	ALG1	Line:Village	0.219259	5.07e-05
ENSG00000033011	ALG1	Residual	96.8681
ENSG00000033030	ZCCHC8	Line	0.618271	0.761479
ENSG00000033030	ZCCHC8	Village	1.19939	0.573563
ENSG00000033030	ZCCHC8	Replicate	0.0966388	2.3318e-05
ENSG00000033030	ZCCHC8	Line:Village	2.27687	3.39243e-52
ENSG00000033030	ZCCHC8	Residual	95.8088
ENSG00000033327	GAB2	Line	0.209266	0.646689
ENSG00000033327	GAB2	Village	0.208434	0.609233
ENSG00000033327	GAB2	Cryopreserved	0.410415	6.45209e-10
ENSG00000033327	GAB2	Line:Village	0.434376	1.34211e-09
ENSG00000033327	GAB2	Residual	98.7375
ENSG00000033800	PIAS1	Line	8.20435e-07	0.998943
ENSG00000033800	PIAS1	Village	2.42166e-07	0.999324
ENSG00000033800	PIAS1	Cryopreserved	2.39413e-07	0.999534
ENSG00000033800	PIAS1	Line:Village	0.219163	7.47355e-08
ENSG00000033800	PIAS1	Village:Cryopreserved	0.724625	1.07689e-20
ENSG00000033800	PIAS1	Residual	99.0562
ENSG00000033867	SLC4A7	Line	1.57127	0.425882
ENSG00000033867	SLC4A7	Village	0.890939	0.874337
ENSG00000033867	SLC4A7	Cryopreserved	7.36108	0.434108
ENSG00000033867	SLC4A7	Replicate	6.38818e-06	1
ENSG00000033867	SLC4A7	Line:Village	1.31839	3.23969e-27
ENSG00000033867	SLC4A7	Line:Cryopreserved	0.363307	1.75181e-06
ENSG00000033867	SLC4A7	Village:Cryopreserved	4.17963	1.15139e-45
ENSG00000033867	SLC4A7	Replicate:Village	0.431283	3.70438e-11
ENSG00000033867	SLC4A7	Replicate:Cryopreserved	0.215812	1.8878e-06
ENSG00000033867	SLC4A7	Residual	83.6683
ENSG00000034053	APBA2	Line	1.05741	0.114979
ENSG00000034053	APBA2	Village	0.910929	2.14652e-23
ENSG00000034053	APBA2	Cryopreserved	0.700778	0.146634
ENSG00000034053	APBA2	Line:Cryopreserved	0.177746	0.000358604
ENSG00000034053	APBA2	Residual	97.1531
ENSG00000034510	TMSB10	Line	1.19305e-05	0.997115
ENSG00000034510	TMSB10	Village	3.74087	0.68638
ENSG00000034510	TMSB10	Cryopreserved	9.92994	0.299451
ENSG00000034510	TMSB10	Replicate	2.65906e-06	0.998416
ENSG00000034510	TMSB10	Line:Village	9.99463	0
ENSG00000034510	TMSB10	Line:Cryopreserved	1.09057	3.14278e-25
ENSG00000034510	TMSB10	Village:Cryopreserved	2.21955	3.36159e-29
ENSG00000034510	TMSB10	Replicate:Village	0.804693	4.69872e-34
ENSG00000034510	TMSB10	Residual	72.2197
ENSG00000034713	GABARAPL2	Line	2.63441e-06	1
ENSG00000034713	GABARAPL2	Village	0.36468	0.359164
ENSG00000034713	GABARAPL2	Replicate	0.0901591	0.000118619
ENSG00000034713	GABARAPL2	Line:Village	0.383122	1.22147e-12
ENSG00000034713	GABARAPL2	Residual	99.162
ENSG00000035115	SH3YL1	Line	4.76451	0.0662397
ENSG00000035115	SH3YL1	Village	0.567925	0.232996
ENSG00000035115	SH3YL1	Cryopreserved	9.64819e-06	1
ENSG00000035115	SH3YL1	Line:Village	0.237279	0.000311707
ENSG00000035115	SH3YL1	Line:Cryopreserved	0.849117	3.8894e-17
ENSG00000035115	SH3YL1	Residual	93.5812
ENSG00000035141	FAM136A	Line	0.884841	0.575938
ENSG00000035141	FAM136A	Village	10.4601	0.436667
ENSG00000035141	FAM136A	Cryopreserved	14.1612	0.37029
ENSG00000035141	FAM136A	Replicate	0.0515353	0.00069275
ENSG00000035141	FAM136A	Line:Village	1.42464	4.30767e-47
ENSG00000035141	FAM136A	Village:Cryopreserved	4.88094	3.13041e-70
ENSG00000035141	FAM136A	Residual	68.1367
ENSG00000035681	NSMAF	Village	0.142618	0.000279662
ENSG00000035681	NSMAF	Cryopreserved	1.71624e-11	0.998193
ENSG00000035681	NSMAF	Replicate	5.50396e-05	1
ENSG00000035681	NSMAF	Replicate:Cryopreserved	0.240972	2.46454e-06
ENSG00000035681	NSMAF	Residual	99.6164
ENSG00000035862	TIMP2	Line	0.807506	0.165985
ENSG00000035862	TIMP2	Village	0.0598552	0.76493
ENSG00000035862	TIMP2	Cryopreserved	0.900087	2.63181e-21
ENSG00000035862	TIMP2	Line:Village	0.248683	4.01689e-06
ENSG00000035862	TIMP2	Residual	97.9839
ENSG00000035928	RFC1	Line	0.403068	5.28189e-19
ENSG00000035928	RFC1	Village	1.7939e-05	1
ENSG00000035928	RFC1	Cryopreserved	2.93379	0.283805
ENSG00000035928	RFC1	Replicate	0.0989774	6.79156e-05
ENSG00000035928	RFC1	Village:Cryopreserved	1.15922	1.851e-15
ENSG00000035928	RFC1	Residual	95.4049
ENSG00000036054	TBC1D23	Line	2.65096	0.478882
ENSG00000036054	TBC1D23	Village	4.96107e-06	0.997744
ENSG00000036054	TBC1D23	Cryopreserved	2.95396e-06	1
ENSG00000036054	TBC1D23	Replicate	3.02104e-06	0.99951
ENSG00000036054	TBC1D23	Line:Village	0.835175	1.32036e-16
ENSG00000036054	TBC1D23	Line:Cryopreserved	3.09503	5.97918e-62
ENSG00000036054	TBC1D23	Village:Cryopreserved	1.29349	1.4964e-19
ENSG00000036054	TBC1D23	Replicate:Village	0.260003	0.000124144
ENSG00000036054	TBC1D23	Replicate:Cryopreserved	0.63204	1.46918e-15
ENSG00000036054	TBC1D23	Residual	91.2333
ENSG00000036257	CUL3	Line	4.24201e-06	1
ENSG00000036257	CUL3	Village	0.306122	0.61396
ENSG00000036257	CUL3	Cryopreserved	0.40423	0.50939
ENSG00000036257	CUL3	Line:Village	0.346064	3.68838e-11
ENSG00000036257	CUL3	Village:Cryopreserved	0.248717	0.00281962
ENSG00000036257	CUL3	Residual	98.6949
ENSG00000037897	METTL1	Line	0.100891	0.571968
ENSG00000037897	METTL1	Village	0.000224611
ENSG00000037897	METTL1	Cryopreserved	0.213436	0.901049
ENSG00000037897	METTL1	Line:Cryopreserved	0.146322	0.00391944
ENSG00000037897	METTL1	Village:Cryopreserved	1.69066	5.61215e-24
ENSG00000037897	METTL1	Residual	97.8485
ENSG00000038210	PI4K2B	Line	0.339232	0.255761
ENSG00000038210	PI4K2B	Village	0.240037	1.08161e-06
ENSG00000038210	PI4K2B	Cryopreserved	1.01979	0.0810738
ENSG00000038210	PI4K2B	Line:Cryopreserved	0.135766	0.0017979
ENSG00000038210	PI4K2B	Residual	98.2652
ENSG00000038219	BOD1L1	Line	0.179844	0.714862
ENSG00000038219	BOD1L1	Village	1.25444	0.17777
ENSG00000038219	BOD1L1	Cryopreserved	2.39808	9.21117e-56
ENSG00000038219	BOD1L1	Replicate	0.0907625	0.000111409
ENSG00000038219	BOD1L1	Line:Village	0.506827	3.88224e-10
ENSG00000038219	BOD1L1	Residual	95.5701
ENSG00000038274	MAT2B	Line	0.353243	0.355761
ENSG00000038274	MAT2B	Village	1.9398e-06	1
ENSG00000038274	MAT2B	Cryopreserved	3.02586e-06	1
ENSG00000038274	MAT2B	Line:Village	0.259253	8.75823e-07
ENSG00000038274	MAT2B	Village:Cryopreserved	0.68195	2.25342e-18
ENSG00000038274	MAT2B	Residual	98.7055
ENSG00000038427	VCAN	Line	0.00421303	0.999043
ENSG00000038427	VCAN	Village	11.2661	0.124836
ENSG00000038427	VCAN	Cryopreserved	0.651094	0.71182
ENSG00000038427	VCAN	Replicate	0.0885018	0.749244
ENSG00000038427	VCAN	Line:Village	0.934754	7.60483e-21
ENSG00000038427	VCAN	Village:Cryopreserved	1.08871	5.77923e-13
ENSG00000038427	VCAN	Replicate:Cryopreserved	0.293981	3.36566e-08
ENSG00000038427	VCAN	Residual	85.6726
ENSG00000039068	CDH1	Line	5.30716	0.0508851
ENSG00000039068	CDH1	Village	3.63686e-06	0.997648
ENSG00000039068	CDH1	Cryopreserved	7.0277e-06	0.998225
ENSG00000039068	CDH1	Replicate	0.267285	0.739819
ENSG00000039068	CDH1	Line:Village	0.475255	2.30574e-08
ENSG00000039068	CDH1	Line:Cryopreserved	0.546368	2.91504e-10
ENSG00000039068	CDH1	Village:Cryopreserved	1.97273	8.88164e-47
ENSG00000039068	CDH1	Replicate:Village	0.168549	0.000616712
ENSG00000039068	CDH1	Replicate:Cryopreserved	0.829077	1.42206e-13
ENSG00000039068	CDH1	Residual	90.4336
ENSG00000039123	SKIV2L2	Line	0.000787194	0.99756
ENSG00000039123	SKIV2L2	Village	7.73617e-07	1
ENSG00000039123	SKIV2L2	Cryopreserved	1.21991	0.192931
ENSG00000039123	SKIV2L2	Line:Village	0.267027	2.13227e-07
ENSG00000039123	SKIV2L2	Village:Cryopreserved	0.267895	3.41736e-05
ENSG00000039123	SKIV2L2	Residual	98.2444
ENSG00000039319	ZFYVE16	Line	0.926012	0.145949
ENSG00000039319	ZFYVE16	Village	0.708326	0.162014
ENSG00000039319	ZFYVE16	Cryopreserved	0.982078	5.24456e-23
ENSG00000039319	ZFYVE16	Line:Village	0.201727	4.50495e-05
ENSG00000039319	ZFYVE16	Residual	97.1819
ENSG00000039560	RAI14	Line	1.52552	0.0829384
ENSG00000039560	RAI14	Village	2.95459e-05	1
ENSG00000039560	RAI14	Cryopreserved	0.846732	6.08157e-20
ENSG00000039560	RAI14	Line:Village	0.316752	2.24145e-06
ENSG00000039560	RAI14	Residual	97.311
ENSG00000039987	BEST2	Line	0.368791	0.249524
ENSG00000039987	BEST2	Village	0.874442	0.0982284
ENSG00000039987	BEST2	Cryopreserved	0.363064	6.60933e-09
ENSG00000039987	BEST2	Line:Village	0.141028	0.000925747
ENSG00000039987	BEST2	Residual	98.2527
ENSG00000040199	PHLPP2	Line	0.899584	1.58438e-37
ENSG00000040199	PHLPP2	Village	3.65189e-05	0.998143
ENSG00000040199	PHLPP2	Cryopreserved	3.2205e-05	0.998238
ENSG00000040199	PHLPP2	Village:Cryopreserved	2.96233	1.16659e-41
ENSG00000040199	PHLPP2	Residual	96.138
ENSG00000040608	RTN4R	Line	0.833606	2.06111e-35
ENSG00000040608	RTN4R	Village	0.325043	0.751061
ENSG00000040608	RTN4R	Cryopreserved	6.17304e-06	1
ENSG00000040608	RTN4R	Replicate	0.0273459	0.078323
ENSG00000040608	RTN4R	Village:Cryopreserved	0.900598	3.3901e-18
ENSG00000040608	RTN4R	Residual	97.9134
ENSG00000040633	PHF23	Line	1.48477e-05	0.998543
ENSG00000040633	PHF23	Village	2.47345e-08	1
ENSG00000040633	PHF23	Cryopreserved	1.6966	0.317598
ENSG00000040633	PHF23	Line:Village	0.791453	1.00733e-21
ENSG00000040633	PHF23	Village:Cryopreserved	0.675456	2.95399e-09
ENSG00000040633	PHF23	Residual	96.8365
ENSG00000040933	INPP4A	Line	2.13347e-06	1
ENSG00000040933	INPP4A	Village	0.126934	0.000736552
ENSG00000040933	INPP4A	Cryopreserved	0.204687	0.407843
ENSG00000040933	INPP4A	Replicate	0.0605691	0.00267628
ENSG00000040933	INPP4A	Line:Cryopreserved	0.239313	2.80176e-07
ENSG00000040933	INPP4A	Residual	99.3685
ENSG00000041357	PSMA4	Village	14.3802	0.456728
ENSG00000041357	PSMA4	Cryopreserved	0.000138847	1
ENSG00000041357	PSMA4	Replicate	0.245152	0.688914
ENSG00000041357	PSMA4	Village:Cryopreserved	11.5484	2.58258e-235
ENSG00000041357	PSMA4	Replicate:Village	0.622212	4.69483e-18
ENSG00000041357	PSMA4	Residual	73.2039
ENSG00000041802	LSG1	Line	1.29262	0.0470827
ENSG00000041802	LSG1	Village	1.49196e-06	1
ENSG00000041802	LSG1	Cryopreserved	0.218523	0.460894
ENSG00000041802	LSG1	Line:Village	0.145919	0.000941036
ENSG00000041802	LSG1	Village:Cryopreserved	0.157903	0.00232737
ENSG00000041802	LSG1	Residual	98.185
ENSG00000041988	THAP3	Line	2.0765e-06	1
ENSG00000041988	THAP3	Village	0.942167	0.412661
ENSG00000041988	THAP3	Cryopreserved	0.757791	0.42757
ENSG00000041988	THAP3	Line:Village	0.471659	1.74036e-16
ENSG00000041988	THAP3	Village:Cryopreserved	0.334963	0.00033855
ENSG00000041988	THAP3	Residual	97.4934
ENSG00000042286	AIFM2	Line	0.298386	0.336468
ENSG00000042286	AIFM2	Village	1.6239	0.0489511
ENSG00000042286	AIFM2	Cryopreserved	1.10661	5.96804e-26
ENSG00000042286	AIFM2	Line:Village	0.172094	0.000250922
ENSG00000042286	AIFM2	Residual	96.799
ENSG00000042429	MED17	Line	0.146283	1.86814e-07
ENSG00000042429	MED17	Village	3.96528e-06	1
ENSG00000042429	MED17	Cryopreserved	5.79084	0.052576
ENSG00000042429	MED17	Village:Cryopreserved	0.373903	1.42259e-06
ENSG00000042429	MED17	Residual	93.689
ENSG00000042493	CAPG	Line	8.45755	0.168733
ENSG00000042493	CAPG	Village	5.05947	0.0119848
ENSG00000042493	CAPG	Cryopreserved	8.0158	0.15381
ENSG00000042493	CAPG	Line:Village	0.10958	0.00554003
ENSG00000042493	CAPG	Line:Cryopreserved	2.32537	9.21047e-50
ENSG00000042493	CAPG	Residual	76.0322
ENSG00000042753	AP2S1	Line	0.00129556	0.997737
ENSG00000042753	AP2S1	Village	11.3422
ENSG00000042753	AP2S1	Cryopreserved	0.249638	0.710433
ENSG00000042753	AP2S1	Replicate	0.206134	0.735188
ENSG00000042753	AP2S1	Line:Cryopreserved	0.300327	2.09071e-05
ENSG00000042753	AP2S1	Replicate:Cryopreserved	0.654168	2.91699e-17
ENSG00000042753	AP2S1	Residual	87.2462
ENSG00000043355	ZIC2	Line	1.57521	0.557782
ENSG00000043355	ZIC2	Village	20.814	0.0347006
ENSG00000043355	ZIC2	Cryopreserved	0.994653	0.392284
ENSG00000043355	ZIC2	Replicate	0.151225	5.21244e-09
ENSG00000043355	ZIC2	Line:Village	2.17617	2.44922e-42
ENSG00000043355	ZIC2	Line:Cryopreserved	0.550616	2.85678e-09
ENSG00000043355	ZIC2	Village:Cryopreserved	0.294359	0.00016146
ENSG00000043355	ZIC2	Residual	73.4438
ENSG00000043514	TRIT1	Line	0.695845	0.630477
ENSG00000043514	TRIT1	Village	0.699751	0.605403
ENSG00000043514	TRIT1	Cryopreserved	1.57172e-06	1
ENSG00000043514	TRIT1	Line:Village	1.391	5.79167e-32
ENSG00000043514	TRIT1	Village:Cryopreserved	0.14574	0.00244815
ENSG00000043514	TRIT1	Residual	97.0677
ENSG00000044574	HSPA5	Line	2.78749	0.578563
ENSG00000044574	HSPA5	Village	3.74103	0.467154
ENSG00000044574	HSPA5	Replicate	0.190658	0.664776
ENSG00000044574	HSPA5	Line:Village	4.56539	4.02785e-94
ENSG00000044574	HSPA5	Replicate:Village	0.427422	2.77626e-11
ENSG00000044574	HSPA5	Residual	88.288
ENSG00000046651	OFD1	Line	1.49184e-05	1
ENSG00000046651	OFD1	Village	6.48704e-09	1
ENSG00000046651	OFD1	Cryopreserved	2.88741	2.90653e-67
ENSG00000046651	OFD1	Line:Village	1.07789	6.31712e-42
ENSG00000046651	OFD1	Residual	96.0347
ENSG00000046653	GPM6B	Line	0.245273	0.515848
ENSG00000046653	GPM6B	Village	2.26994	0.0481569
ENSG00000046653	GPM6B	Cryopreserved	0.565347	9.19459e-14
ENSG00000046653	GPM6B	Line:Village	0.291462	1.06138e-05
ENSG00000046653	GPM6B	Residual	96.628
ENSG00000047188	YTHDC2	Line	1.05593	0.347925
ENSG00000047188	YTHDC2	Village	1.21032	6.65702e-31
ENSG00000047188	YTHDC2	Cryopreserved	0.255557	0.671692
ENSG00000047188	YTHDC2	Line:Cryopreserved	0.707376	1.59801e-16
ENSG00000047188	YTHDC2	Residual	96.7708
ENSG00000047315	POLR2B	Line	2.36213e-05	1
ENSG00000047315	POLR2B	Village	0.0311078	0.906791
ENSG00000047315	POLR2B	Cryopreserved	3.27277	9.31281e-75
ENSG00000047315	POLR2B	Replicate	0.0435757	0.0107796
ENSG00000047315	POLR2B	Line:Village	0.435783	5.00012e-16
ENSG00000047315	POLR2B	Residual	96.2167
ENSG00000048052	HDAC9	Line	0.13988	0.71021
ENSG00000048052	HDAC9	Village	0.11514	0.717299
ENSG00000048052	HDAC9	Cryopreserved	1.51645	4.73812e-35
ENSG00000048052	HDAC9	Line:Village	0.379629	1.84777e-07
ENSG00000048052	HDAC9	Residual	97.8489
ENSG00000048162	NOP16	Line	2.87907e-05	1
ENSG00000048162	NOP16	Village	3.02043	0.263207
ENSG00000048162	NOP16	Cryopreserved	1.20795	2.11133e-29
ENSG00000048162	NOP16	Replicate	0.743293	5.99808e-36
ENSG00000048162	NOP16	Line:Village	2.36997	1.13034e-64
ENSG00000048162	NOP16	Residual	92.6583
ENSG00000048392	RRM2B	Village	3.17566e-06	1
ENSG00000048392	RRM2B	Cryopreserved	2.53421	0.177182
ENSG00000048392	RRM2B	Replicate	0.095625	9.2103e-05
ENSG00000048392	RRM2B	Village:Cryopreserved	0.560896	4.7671e-11
ENSG00000048392	RRM2B	Residual	96.8093
ENSG00000048540	LMO3	Line	7.06129	0.012173
ENSG00000048540	LMO3	Village	1.49288	0.164066
ENSG00000048540	LMO3	Cryopreserved	2.0429e-06	1
ENSG00000048540	LMO3	Line:Village	0.145989	0.000422183
ENSG00000048540	LMO3	Village:Cryopreserved	0.282846	5.27465e-06
ENSG00000048540	LMO3	Residual	91.017
ENSG00000048544	MRPS10	Line	1.51157e-05	1
ENSG00000048544	MRPS10	Village	5.75435e-08	0.999785
ENSG00000048544	MRPS10	Cryopreserved	0.381104	1.84159e-09
ENSG00000048544	MRPS10	Line:Village	2.05062	3.90125e-81
ENSG00000048544	MRPS10	Residual	97.5683
ENSG00000049192	ADAMTS6	Line	0.542609	0.411843
ENSG00000049192	ADAMTS6	Cryopreserved	0.175312	0.661184
ENSG00000049192	ADAMTS6	Replicate	0.0874364	0.000135653
ENSG00000049192	ADAMTS6	Line:Cryopreserved	0.453678	1.17078e-10
ENSG00000049192	ADAMTS6	Residual	98.741
ENSG00000049239	H6PD	Line	0.230956	5.44684e-11
ENSG00000049239	H6PD	Village	0.273749	0.507634
ENSG00000049239	H6PD	Cryopreserved	4.2126e-06	1
ENSG00000049239	H6PD	Village:Cryopreserved	0.253985	0.000349419
ENSG00000049239	H6PD	Residual	99.2413
ENSG00000049245	VAMP3	Line	1.07777	0.367087
ENSG00000049245	VAMP3	Village	1.5731	0.17174
ENSG00000049245	VAMP3	Cryopreserved	5.42877	0.0504955
ENSG00000049245	VAMP3	Line:Village	0.497058	4.76683e-09
ENSG00000049245	VAMP3	Line:Cryopreserved	0.59196	8.95753e-11
ENSG00000049245	VAMP3	Residual	90.8313
ENSG00000049283	EPN3	Line	1.52395	0.207119
ENSG00000049283	EPN3	Village	1.31305e-05	1
ENSG00000049283	EPN3	Cryopreserved	0.0886129	0.00862055
ENSG00000049283	EPN3	Line:Village	0.725286	1.26288e-18
ENSG00000049283	EPN3	Residual	97.6621
ENSG00000049449	RCN1	Line	3.3919e-05	0.999015
ENSG00000049449	RCN1	Village	20.7788	0.149993
ENSG00000049449	RCN1	Cryopreserved	6.84688e-07	1
ENSG00000049449	RCN1	Line:Village	6.7081	1.99205e-294
ENSG00000049449	RCN1	Village:Cryopreserved	3.05508	5.19661e-85
ENSG00000049449	RCN1	Residual	69.4579
ENSG00000049540	ELN	Line	1.92141	0.0760856
ENSG00000049540	ELN	Village	0.382884	2.39562e-10
ENSG00000049540	ELN	Cryopreserved	0.664801	0.182535
ENSG00000049540	ELN	Line:Cryopreserved	0.216352	0.0001133
ENSG00000049540	ELN	Residual	96.8146
ENSG00000049656	CLPTM1L	Line	3.84264e-06	1
ENSG00000049656	CLPTM1L	Village	5.57287	0.167348
ENSG00000049656	CLPTM1L	Cryopreserved	2.8642	0.236075
ENSG00000049656	CLPTM1L	Replicate	0.0494732	0.834724
ENSG00000049656	CLPTM1L	Line:Village	0.881494	3.46685e-30
ENSG00000049656	CLPTM1L	Village:Cryopreserved	0.410406	3.11662e-05
ENSG00000049656	CLPTM1L	Replicate:Village	0.269703	1.01998e-06
ENSG00000049656	CLPTM1L	Residual	89.9518
ENSG00000049769	PPP1R3F	Line	6.06538e-07	1
ENSG00000049769	PPP1R3F	Village	5.93185
ENSG00000049769	PPP1R3F	Cryopreserved	3.31856	0.650905
ENSG00000049769	PPP1R3F	Line:Village	0.160357	4.01956e-06
ENSG00000049769	PPP1R3F	Village:Cryopreserved	4.38348	4.11505e-51
ENSG00000049769	PPP1R3F	Residual	86.2058
ENSG00000049860	HEXB	Line	1.26587	0.563474
ENSG00000049860	HEXB	Village	7.92373	0.153262
ENSG00000049860	HEXB	Cryopreserved	3.61509	0.229313
ENSG00000049860	HEXB	Line:Village	1.9413	9.42288e-51
ENSG00000049860	HEXB	Village:Cryopreserved	0.504244	1.0527e-06
ENSG00000049860	HEXB	Residual	84.7498
ENSG00000050130	JKAMP	Line	0.0642335	0.943554
ENSG00000050130	JKAMP	Village	1.45409	0.469885
ENSG00000050130	JKAMP	Cryopreserved	13.1937	0.0956782
ENSG00000050130	JKAMP	Replicate	0.126208	0.614756
ENSG00000050130	JKAMP	Line:Village	1.03993	6.33893e-18
ENSG00000050130	JKAMP	Line:Cryopreserved	0.252434	0.000440734
ENSG00000050130	JKAMP	Village:Cryopreserved	0.640516	7.52322e-08
ENSG00000050130	JKAMP	Replicate:Cryopreserved	0.224641	1.59508e-06
ENSG00000050130	JKAMP	Residual	83.0042
ENSG00000050344	NFE2L3	Line	22.6793	0.0286576
ENSG00000050344	NFE2L3	Village	1.27023	0.309037
ENSG00000050344	NFE2L3	Cryopreserved	2.78248	0.25378
ENSG00000050344	NFE2L3	Replicate	9.19586e-07	1
ENSG00000050344	NFE2L3	Line:Cryopreserved	1.26277	1.74876e-36
ENSG00000050344	NFE2L3	Village:Cryopreserved	0.281966	0.000244325
ENSG00000050344	NFE2L3	Replicate:Village	0.102401	0.00500561
ENSG00000050344	NFE2L3	Replicate:Cryopreserved	0.180091	2.56763e-05
ENSG00000050344	NFE2L3	Residual	71.4407
ENSG00000050426	LETMD1	Line	5.15838e-06	1
ENSG00000050426	LETMD1	Village	6.48798	0.0240853
ENSG00000050426	LETMD1	Cryopreserved	3.80571	0.00813103
ENSG00000050426	LETMD1	Line:Village	0.888843	1.15887e-24
ENSG00000050426	LETMD1	Line:Cryopreserved	0.147222	0.00207098
ENSG00000050426	LETMD1	Residual	88.6702
ENSG00000050438	SLC4A8	Line	0.0105277
ENSG00000050438	SLC4A8	Cryopreserved	0.0953379
ENSG00000050438	SLC4A8	Replicate	7.38332e-06
ENSG00000050438	SLC4A8	Line:Cryopreserved	0.663378
ENSG00000050438	SLC4A8	Replicate:Cryopreserved	0.333238
ENSG00000050438	SLC4A8	Residual	98.8975
ENSG00000050767	COL23A1	Line	0.35024	0.502226
ENSG00000050767	COL23A1	Village	1.06295	0.200086
ENSG00000050767	COL23A1	Cryopreserved	2.00291	2.52726e-46
ENSG00000050767	COL23A1	Replicate	0.0509452	0.00774897
ENSG00000050767	COL23A1	Line:Village	0.411836	5.89699e-10
ENSG00000050767	COL23A1	Residual	96.1211
ENSG00000050820	BCAR1	Line	1.2525	0.127573
ENSG00000050820	BCAR1	Village	0.226247	0.452407
ENSG00000050820	BCAR1	Cryopreserved	0.665783	8.41786e-16
ENSG00000050820	BCAR1	Line:Village	0.25304	2.87893e-06
ENSG00000050820	BCAR1	Residual	97.6024
ENSG00000051180	RAD51	Village	2.56343e-06	1
ENSG00000051180	RAD51	Cryopreserved	21.5472	0.0125311
ENSG00000051180	RAD51	Replicate	0.0326633	0.0201932
ENSG00000051180	RAD51	Village:Cryopreserved	0.363745	2.22887e-10
ENSG00000051180	RAD51	Residual	78.0564
ENSG00000051341	POLQ	Line	0.28212	3.66423e-13
ENSG00000051341	POLQ	Village	1.28328e-06	1
ENSG00000051341	POLQ	Cryopreserved	0.10161	0.630076
ENSG00000051341	POLQ	Replicate	0.0607136	0.00194613
ENSG00000051341	POLQ	Village:Cryopreserved	0.14541	0.0026912
ENSG00000051341	POLQ	Residual	99.4101
ENSG00000051382	PIK3CB	Line	0.248647	0.509823
ENSG00000051382	PIK3CB	Village	0.616732	0.248121
ENSG00000051382	PIK3CB	Cryopreserved	1.20695	7.37715e-28
ENSG00000051382	PIK3CB	Replicate	0.110326	6.05235e-06
ENSG00000051382	PIK3CB	Line:Village	0.293048	1.22127e-06
ENSG00000051382	PIK3CB	Residual	97.5243
ENSG00000051523	CYBA	Line	1.85072
ENSG00000051523	CYBA	Village	0.786073	0.75892
ENSG00000051523	CYBA	Cryopreserved	3.6842	0.061198
ENSG00000051523	CYBA	Replicate	1.4348e-05	1
ENSG00000051523	CYBA	Line:Village	2.75467	3.23285e-52
ENSG00000051523	CYBA	Line:Cryopreserved	0.148612	0.00599038
ENSG00000051523	CYBA	Replicate:Village	1.15168	6.35352e-26
ENSG00000051523	CYBA	Replicate:Cryopreserved	0.76694	1.83567e-21
ENSG00000051523	CYBA	Residual	88.8571
ENSG00000051620	HEBP2	Line	4.6387e-06	1
ENSG00000051620	HEBP2	Village	2.17104	0.173839
ENSG00000051620	HEBP2	Cryopreserved	1.40217	0.215966
ENSG00000051620	HEBP2	Replicate	0.138039	1.2313e-06
ENSG00000051620	HEBP2	Line:Village	1.0691	9.9826e-25
ENSG00000051620	HEBP2	Line:Cryopreserved	0.798655	6.26457e-18
ENSG00000051620	HEBP2	Residual	94.421
ENSG00000051825	MPHOSPH9	Line	0.177214	0.543357
ENSG00000051825	MPHOSPH9	Village	0.801791	0.149972
ENSG00000051825	MPHOSPH9	Cryopreserved	0.941812	6.29398e-22
ENSG00000051825	MPHOSPH9	Line:Village	0.234036	1.16254e-05
ENSG00000051825	MPHOSPH9	Residual	97.8451
ENSG00000052344	PRSS8	Line	2.14213	0.631787
ENSG00000052344	PRSS8	Village	6.83547	0.301525
ENSG00000052344	PRSS8	Cryopreserved	6.10996	0.196861
ENSG00000052344	PRSS8	Replicate	0.0885842	0.774178
ENSG00000052344	PRSS8	Line:Village	4.19908	1.37401e-81
ENSG00000052344	PRSS8	Line:Cryopreserved	0.410352	2.24084e-08
ENSG00000052344	PRSS8	Village:Cryopreserved	0.628239	5.20597e-08
ENSG00000052344	PRSS8	Replicate:Cryopreserved	0.338645	8.08946e-10
ENSG00000052344	PRSS8	Residual	79.2475
ENSG00000052802	MSMO1	Line	1.30836	0.800212
ENSG00000052802	MSMO1	Village	8.9925
ENSG00000052802	MSMO1	Cryopreserved	0.000159115	1
ENSG00000052802	MSMO1	Replicate	0.222951	3.51488e-14
ENSG00000052802	MSMO1	Line:Village	5.92129	7.83859e-108
ENSG00000052802	MSMO1	Line:Cryopreserved	0.350372	4.69864e-06
ENSG00000052802	MSMO1	Village:Cryopreserved	4.70993	5.52707e-70
ENSG00000052802	MSMO1	Residual	78.4944
ENSG00000052841	TTC17	Line	3.44898e-06	1
ENSG00000052841	TTC17	Village	6.37015	0.00458381
ENSG00000052841	TTC17	Cryopreserved	1.61482	1.077e-39
ENSG00000052841	TTC17	Line:Village	0.363528	2.305e-10
ENSG00000052841	TTC17	Residual	91.6515
ENSG00000053254	FOXN3	Line	3.58513e-07	0.997974
ENSG00000053254	FOXN3	Village	2.0946e-07	0.998697
ENSG00000053254	FOXN3	Cryopreserved	1.23714	0.599028
ENSG00000053254	FOXN3	Replicate	0.000302699	1
ENSG00000053254	FOXN3	Line:Village	0.439217	1.02497e-09
ENSG00000053254	FOXN3	Line:Cryopreserved	0.565888	5.69447e-13
ENSG00000053254	FOXN3	Village:Cryopreserved	1.20669	1.47829e-14
ENSG00000053254	FOXN3	Replicate:Cryopreserved	0.807631	5.93084e-20
ENSG00000053254	FOXN3	Residual	95.7431
ENSG00000053372	MRTO4	Line	0.344247	0.751929
ENSG00000053372	MRTO4	Village	1.89708	0.515549
ENSG00000053372	MRTO4	Cryopreserved	5.29552	0.322965
ENSG00000053372	MRTO4	Line:Cryopreserved	1.19273	1.25225e-27
ENSG00000053372	MRTO4	Village:Cryopreserved	1.30529	1.61301e-14
ENSG00000053372	MRTO4	Residual	89.9651
ENSG00000053438	NNAT	Line	22.8099	0.0129657
ENSG00000053438	NNAT	Village	2.52451e-05	1
ENSG00000053438	NNAT	Cryopreserved	0.185076	3.54302e-06
ENSG00000053438	NNAT	Replicate	0.0437411	0.00258489
ENSG00000053438	NNAT	Line:Village	1.3893	8.60718e-48
ENSG00000053438	NNAT	Residual	75.5719
ENSG00000053501	USE1	Line	0.103737	0.64948
ENSG00000053501	USE1	Village	0.419141	0.245411
ENSG00000053501	USE1	Cryopreserved	0.149486	0.000390049
ENSG00000053501	USE1	Line:Village	0.198652	0.000867829
ENSG00000053501	USE1	Residual	99.129
ENSG00000053524	MCF2L2	Line	0.310579	0.304476
ENSG00000053524	MCF2L2	Village	0.40468	1.19412e-10
ENSG00000053524	MCF2L2	Cryopreserved	0.37956	0.240146
ENSG00000053524	MCF2L2	Line:Cryopreserved	0.157735	0.000834492
ENSG00000053524	MCF2L2	Residual	98.7474
ENSG00000054118	THRAP3	Line	0.000296163	1
ENSG00000054118	THRAP3	Village	0.147749	0.913292
ENSG00000054118	THRAP3	Replicate	0.309104	2.06644e-15
ENSG00000054118	THRAP3	Line:Village	2.36958	1.37045e-41
ENSG00000054118	THRAP3	Residual	97.1733
ENSG00000054148	PHPT1	Line	9.87205
ENSG00000054148	PHPT1	Village	0.000102334
ENSG00000054148	PHPT1	Cryopreserved	5.95524e-05
ENSG00000054148	PHPT1	Replicate	6.71488e-05
ENSG00000054148	PHPT1	Line:Village	0.511992
ENSG00000054148	PHPT1	Line:Cryopreserved	0.178843
ENSG00000054148	PHPT1	Village:Cryopreserved	1.80999
ENSG00000054148	PHPT1	Replicate:Cryopreserved	0.162635
ENSG00000054148	PHPT1	Residual	87.4643
ENSG00000054179	ENTPD2	Line	3.12377e-06	1
ENSG00000054179	ENTPD2	Village	0.66539	0.281354
ENSG00000054179	ENTPD2	Cryopreserved	0.555491	2.63412e-13
ENSG00000054179	ENTPD2	Line:Village	0.542794	1.16865e-16
ENSG00000054179	ENTPD2	Residual	98.2363
ENSG00000054219	LY75	Line	0.552064	0.398828
ENSG00000054219	LY75	Village	0.64641	0.321164
ENSG00000054219	LY75	Cryopreserved	0.228361	6.01787e-06
ENSG00000054219	LY75	Line:Village	0.429132	1.01466e-07
ENSG00000054219	LY75	Residual	98.144
ENSG00000054267	ARID4B	Line	0.126946	1.59684e-05
ENSG00000054267	ARID4B	Village	4.58055e-06	1
ENSG00000054267	ARID4B	Cryopreserved	0.670239	0.589131
ENSG00000054267	ARID4B	Village:Cryopreserved	0.899249	2.40826e-19
ENSG00000054267	ARID4B	Residual	98.3036
ENSG00000054523	KIF1B	Line	0.114961	7.04843e-05
ENSG00000054523	KIF1B	Village	0.00020704	1
ENSG00000054523	KIF1B	Cryopreserved	1.41147e-06	1
ENSG00000054523	KIF1B	Replicate	0.126901
ENSG00000054523	KIF1B	Village:Cryopreserved	1.78869	8.61622e-37
ENSG00000054523	KIF1B	Residual	97.9692
ENSG00000054654	SYNE2	Line	4.54279e-06	0.998149
ENSG00000054654	SYNE2	Village	4.27453e-05	0.999427
ENSG00000054654	SYNE2	Cryopreserved	7.25929e-08	0.998061
ENSG00000054654	SYNE2	Replicate	0.0807531	0.756726
ENSG00000054654	SYNE2	Line:Village	0.968954	7.93886e-21
ENSG00000054654	SYNE2	Line:Cryopreserved	0.218053	0.000263967
ENSG00000054654	SYNE2	Village:Cryopreserved	0.935219	2.18698e-13
ENSG00000054654	SYNE2	Replicate:Cryopreserved	0.285048	4.16256e-07
ENSG00000054654	SYNE2	Residual	97.5119
ENSG00000055044	NOP58	Line	0.689509	0.717228
ENSG00000055044	NOP58	Village	8.69571e-06	1
ENSG00000055044	NOP58	Cryopreserved	1.69387e-06	1
ENSG00000055044	NOP58	Replicate	0.0255202	0.0867257
ENSG00000055044	NOP58	Line:Village	2.32186	3.17617e-77
ENSG00000055044	NOP58	Village:Cryopreserved	0.221087	0.000480989
ENSG00000055044	NOP58	Residual	96.742
ENSG00000055070	SZRD1	Line	0.111379	0.612887
ENSG00000055070	SZRD1	Village	1.45088	0.0450188
ENSG00000055070	SZRD1	Cryopreserved	2.42607	1.82142e-56
ENSG00000055070	SZRD1	Line:Village	0.190845	0.0001594
ENSG00000055070	SZRD1	Residual	95.8208
ENSG00000055130	CUL1	Line	0.14224	0.605854
ENSG00000055130	CUL1	Village	0.381905	0.307893
ENSG00000055130	CUL1	Cryopreserved	0.348609	1.46858e-08
ENSG00000055130	CUL1	Line:Village	0.237153	1.87281e-05
ENSG00000055130	CUL1	Residual	98.8901
ENSG00000055147	FAM114A2	Line	0.0253572	0.904501
ENSG00000055147	FAM114A2	Village	0.215396	5.43006e-06
ENSG00000055147	FAM114A2	Cryopreserved	0.1395	0.574232
ENSG00000055147	FAM114A2	Replicate	0.053959	0.00522709
ENSG00000055147	FAM114A2	Line:Cryopreserved	0.252822	1.32971e-05
ENSG00000055147	FAM114A2	Residual	99.313
ENSG00000055163	CYFIP2	Line	0.658148	7.66209e-31
ENSG00000055163	CYFIP2	Village	2.03135e-06	1
ENSG00000055163	CYFIP2	Cryopreserved	0.330056	0.558279
ENSG00000055163	CYFIP2	Village:Cryopreserved	0.372073	1.6588e-08
ENSG00000055163	CYFIP2	Residual	98.6397
ENSG00000055211	GINM1	Line	2.10952e-05	1
ENSG00000055211	GINM1	Village	4.42988	0.454007
ENSG00000055211	GINM1	Cryopreserved	0.55429	0.871136
ENSG00000055211	GINM1	Line:Village	0.212173	1.87933e-05
ENSG00000055211	GINM1	Village:Cryopreserved	2.87081	1.16153e-31
ENSG00000055211	GINM1	Residual	91.9328
ENSG00000055332	EIF2AK2	Line	1.3169	0.133546
ENSG00000055332	EIF2AK2	Village	2.44784	0.321217
ENSG00000055332	EIF2AK2	Cryopreserved	2.73741e-05	1
ENSG00000055332	EIF2AK2	Line:Village	0.266361	1.56529e-06
ENSG00000055332	EIF2AK2	Village:Cryopreserved	1.08994	2.54771e-14
ENSG00000055332	EIF2AK2	Residual	94.8789
ENSG00000055609	KMT2C	Line	0.338713	0.576865
ENSG00000055609	KMT2C	Cryopreserved	3.68276e-06	1
ENSG00000055609	KMT2C	Replicate	0.0710596	0.684402
ENSG00000055609	KMT2C	Line:Cryopreserved	0.630406	2.30706e-19
ENSG00000055609	KMT2C	Replicate:Cryopreserved	0.177473	7.30178e-05
ENSG00000055609	KMT2C	Residual	98.7823
ENSG00000055950	MRPL43	Line	4.2515e-05	1
ENSG00000055950	MRPL43	Village	0.353122	0.835747
ENSG00000055950	MRPL43	Cryopreserved	0.000101032	1
ENSG00000055950	MRPL43	Line:Village	1.01179	8.772e-37
ENSG00000055950	MRPL43	Village:Cryopreserved	1.16149	1.01046e-14
ENSG00000055950	MRPL43	Residual	97.4735
ENSG00000056097	ZFR	Line	0.141883	0.84431
ENSG00000056097	ZFR	Village	0.522842	0.531929
ENSG00000056097	ZFR	Cryopreserved	0.684371	2.9408e-16
ENSG00000056097	ZFR	Line:Village	0.86388	4.0506e-20
ENSG00000056097	ZFR	Residual	97.787
ENSG00000056277	ZNF280C	Line	0.080144	0.00193912
ENSG00000056277	ZNF280C	Village	9.02882e-07	1
ENSG00000056277	ZNF280C	Cryopreserved	0.744534	0.197444
ENSG00000056277	ZNF280C	Village:Cryopreserved	0.172643	0.000357757
ENSG00000056277	ZNF280C	Residual	99.0027
ENSG00000056291	NPFFR2	Line	2.7767e-06	1
ENSG00000056291	NPFFR2	Village	0.114541	0.644448
ENSG00000056291	NPFFR2	Cryopreserved	0.271629	7.61736e-07
ENSG00000056291	NPFFR2	Line:Village	0.323333	1.45165e-09
ENSG00000056291	NPFFR2	Residual	99.2905
ENSG00000056487	PHF21B	Line	0.703699	2.29155e-32
ENSG00000056487	PHF21B	Village	0.499857	0.52755
ENSG00000056487	PHF21B	Cryopreserved	1.75935	0.26917
ENSG00000056487	PHF21B	Replicate	0.0371055	0.0362769
ENSG00000056487	PHF21B	Village:Cryopreserved	0.342449	0.000278249
ENSG00000056487	PHF21B	Residual	96.6575
ENSG00000056998	GYG2	Line	1.68865e-06	1
ENSG00000056998	GYG2	Village	4.38348	0.253637
ENSG00000056998	GYG2	Cryopreserved	0.588757	0.702601
ENSG00000056998	GYG2	Line:Village	0.160955	3.91814e-05
ENSG00000056998	GYG2	Village:Cryopreserved	0.995209	2.73063e-11
ENSG00000056998	GYG2	Residual	93.8716
ENSG00000057608	GDI2	Line	1.25667	0.531474
ENSG00000057608	GDI2	Village	5.72532	0.144343
ENSG00000057608	GDI2	Replicate	0.111595	0.607592
ENSG00000057608	GDI2	Line:Village	1.70403	4.01419e-43
ENSG00000057608	GDI2	Replicate:Village	0.189206	4.71543e-05
ENSG00000057608	GDI2	Residual	91.0132
ENSG00000057663	ATG5	Line	0.117989	0.512975
ENSG00000057663	ATG5	Cryopreserved	0.0272286	0.813638
ENSG00000057663	ATG5	Replicate	0.0588033	0.00218981
ENSG00000057663	ATG5	Line:Cryopreserved	0.136336	0.00257806
ENSG00000057663	ATG5	Residual	99.6596
ENSG00000057757	PITHD1	Line	0.0884392	0.871552
ENSG00000057757	PITHD1	Village	2.71368
ENSG00000057757	PITHD1	Cryopreserved	1.01727e-05	1
ENSG00000057757	PITHD1	Line:Village	0.668231	6.01986e-15
ENSG00000057757	PITHD1	Village:Cryopreserved	1.09712	1.66547e-19
ENSG00000057757	PITHD1	Residual	95.4325
ENSG00000058262	SEC61A1	Line	0.043824	0.537571
ENSG00000058262	SEC61A1	Village	2.19523	0.0181756
ENSG00000058262	SEC61A1	Cryopreserved	0.1944	2.57958e-05
ENSG00000058262	SEC61A1	Replicate	7.05318e-06	1
ENSG00000058262	SEC61A1	Replicate:Village	0.228278	1.09949e-05
ENSG00000058262	SEC61A1	Replicate:Line	0.098058	0.00183832
ENSG00000058262	SEC61A1	Residual	97.2402
ENSG00000058272	PPP1R12A	Line	0.489988	0.653154
ENSG00000058272	PPP1R12A	Village	1.01295	0.662498
ENSG00000058272	PPP1R12A	Cryopreserved	2.73155	0.403308
ENSG00000058272	PPP1R12A	Line:Village	1.06508	9.10122e-21
ENSG00000058272	PPP1R12A	Village:Cryopreserved	1.12573	9.97521e-13
ENSG00000058272	PPP1R12A	Residual	93.5747
ENSG00000058600	POLR3E	Line	4.79441e-06	1
ENSG00000058600	POLR3E	Village	0.0491731	0.809143
ENSG00000058600	POLR3E	Cryopreserved	0.940583	3.87461e-22
ENSG00000058600	POLR3E	Line:Village	0.306559	6.85535e-08
ENSG00000058600	POLR3E	Residual	98.7037
ENSG00000058668	ATP2B4	Line	1.0838	0.2268
ENSG00000058668	ATP2B4	Village	0.976315	0.350941
ENSG00000058668	ATP2B4	Cryopreserved	0.000203524	1
ENSG00000058668	ATP2B4	Replicate	0.0702523	0.00060737
ENSG00000058668	ATP2B4	Line:Village	0.400831	4.47989e-09
ENSG00000058668	ATP2B4	Village:Cryopreserved	0.397478	8.33646e-05
ENSG00000058668	ATP2B4	Residual	97.0711
ENSG00000058729	RIOK2	Line	0.364765	2.76554e-17
ENSG00000058729	RIOK2	Village	3.07888e-06	1
ENSG00000058729	RIOK2	Cryopreserved	0.925193	0.39553
ENSG00000058729	RIOK2	Village:Cryopreserved	0.567935	1.41762e-12
ENSG00000058729	RIOK2	Residual	98.1421
ENSG00000058804	NDC1	Village	0.00767326
ENSG00000058804	NDC1	Cryopreserved	0.696978
ENSG00000058804	NDC1	Replicate	0.00209458
ENSG00000058804	NDC1	Village:Cryopreserved	0.961934
ENSG00000058804	NDC1	Replicate:Cryopreserved	0.217596
ENSG00000058804	NDC1	Residual	98.1137
ENSG00000059145	UNKL	Line	0.607314	3.38467e-28
ENSG00000059145	UNKL	Village	0.418389	0.456041
ENSG00000059145	UNKL	Cryopreserved	3.93246e-06	1
ENSG00000059145	UNKL	Village:Cryopreserved	0.324573	1.00967e-05
ENSG00000059145	UNKL	Residual	98.6497
ENSG00000059588	TARBP1	Line	0.714248	0.279737
ENSG00000059588	TARBP1	Village	0.654763	8.14882e-17
ENSG00000059588	TARBP1	Cryopreserved	0.158892	0.619206
ENSG00000059588	TARBP1	Replicate	0.0747399	0.000458099
ENSG00000059588	TARBP1	Line:Cryopreserved	0.346049	2.19647e-06
ENSG00000059588	TARBP1	Residual	98.0513
ENSG00000059804	SLC2A3	Line	4.66458	0.375333
ENSG00000059804	SLC2A3	Village	5.00839e-05	1
ENSG00000059804	SLC2A3	Cryopreserved	1.97062	0.66647
ENSG00000059804	SLC2A3	Line:Village	4.05961	2.7533e-105
ENSG00000059804	SLC2A3	Village:Cryopreserved	3.44578	4.45109e-53
ENSG00000059804	SLC2A3	Residual	85.8594
ENSG00000060069	CTDP1	Line	2.8654e-05	0.999479
ENSG00000060069	CTDP1	Village	1.94368e-09	1
ENSG00000060069	CTDP1	Cryopreserved	0.701554	0.41354
ENSG00000060069	CTDP1	Replicate	0.104908
ENSG00000060069	CTDP1	Line:Village	0.270014	8.3036e-07
ENSG00000060069	CTDP1	Village:Cryopreserved	0.392959	0.000125296
ENSG00000060069	CTDP1	Residual	98.5305
ENSG00000060237	WNK1	Village	7.69265e-06	1
ENSG00000060237	WNK1	Cryopreserved	1.10688	0.498092
ENSG00000060237	WNK1	Replicate	0.103051	1.72787e-05
ENSG00000060237	WNK1	Village:Cryopreserved	1.04306	4.91469e-21
ENSG00000060237	WNK1	Residual	97.747
ENSG00000060339	CCAR1	Line	2.47865e-05	1
ENSG00000060339	CCAR1	Village	2.13166	0.359357
ENSG00000060339	CCAR1	Cryopreserved	6.28401	0.1595
ENSG00000060339	CCAR1	Replicate	0.139486	5.6039e-08
ENSG00000060339	CCAR1	Line:Village	1.63887	5.30038e-42
ENSG00000060339	CCAR1	Village:Cryopreserved	0.484156	4.45007e-06
ENSG00000060339	CCAR1	Residual	89.3218
ENSG00000060491	OGFR	Line	0.213413	0.678362
ENSG00000060491	OGFR	Village	3.81383e-06	1
ENSG00000060491	OGFR	Cryopreserved	0.000177953	0.995129
ENSG00000060491	OGFR	Line:Village	0.538913	2.88896e-13
ENSG00000060491	OGFR	Village:Cryopreserved	0.786013	7.55297e-11
ENSG00000060491	OGFR	Residual	98.4615
ENSG00000060642	PIGV	Line	0.0940981	0.754794
ENSG00000060642	PIGV	Village	1.55516	0.0684075
ENSG00000060642	PIGV	Cryopreserved	0.178302	7.96747e-05
ENSG00000060642	PIGV	Line:Village	0.314492	1.22516e-06
ENSG00000060642	PIGV	Residual	97.858
ENSG00000060656	PTPRU	Line	1.2412	0.103024
ENSG00000060656	PTPRU	Village	1.46956e-07	1
ENSG00000060656	PTPRU	Cryopreserved	0.583879	0.449971
ENSG00000060656	PTPRU	Replicate	0.00014017	1
ENSG00000060656	PTPRU	Line:Cryopreserved	0.189127	0.000164887
ENSG00000060656	PTPRU	Village:Cryopreserved	0.23686	0.000803995
ENSG00000060656	PTPRU	Replicate:Cryopreserved	0.420958	2.87376e-10
ENSG00000060656	PTPRU	Residual	97.3278
ENSG00000060688	SNRNP40	Line	0.0460934	0.958511
ENSG00000060688	SNRNP40	Cryopreserved	5.50344	0.0695301
ENSG00000060688	SNRNP40	Replicate	0.0749628	0.89585
ENSG00000060688	SNRNP40	Line:Cryopreserved	1.21716	8.63425e-28
ENSG00000060688	SNRNP40	Replicate:Cryopreserved	0.720076	1.59915e-18
ENSG00000060688	SNRNP40	Residual	92.4383
ENSG00000060762	MPC1	Line	1.22538	0.355723
ENSG00000060762	MPC1	Village	1.61413	0.602268
ENSG00000060762	MPC1	Cryopreserved	1.62744	0.578176
ENSG00000060762	MPC1	Line:Village	0.83516	1.95116e-19
ENSG00000060762	MPC1	Village:Cryopreserved	1.50192	9.09273e-17
ENSG00000060762	MPC1	Residual	93.196
ENSG00000060971	ACAA1	Line	5.29677e-07	1
ENSG00000060971	ACAA1	Village	10.9337	3.47847e-304
ENSG00000060971	ACAA1	Cryopreserved	3.91493	0.00472547
ENSG00000060971	ACAA1	Replicate	0.11199	4.75026e-06
ENSG00000060971	ACAA1	Line:Cryopreserved	0.215144	5.49073e-07
ENSG00000060971	ACAA1	Residual	84.8243
ENSG00000061676	NCKAP1	Line	0.543303
ENSG00000061676	NCKAP1	Village	0.000539399
ENSG00000061676	NCKAP1	Cryopreserved	0.0462401
ENSG00000061676	NCKAP1	Replicate	0.000295519
ENSG00000061676	NCKAP1	Line:Village	0.209905
ENSG00000061676	NCKAP1	Line:Cryopreserved	1.19431
ENSG00000061676	NCKAP1	Village:Cryopreserved	5.68823
ENSG00000061676	NCKAP1	Replicate:Cryopreserved	1.1639
ENSG00000061676	NCKAP1	Residual	91.1533
ENSG00000061918	GUCY1B3	Line	0.457708	0.505044
ENSG00000061918	GUCY1B3	Cryopreserved	9.38189e-07	0.999609
ENSG00000061918	GUCY1B3	Replicate	2.5374e-06	0.998807
ENSG00000061918	GUCY1B3	Line:Cryopreserved	0.642867	9.16253e-17
ENSG00000061918	GUCY1B3	Replicate:Cryopreserved	0.237074	1.53775e-07
ENSG00000061918	GUCY1B3	Residual	98.6623
ENSG00000061938	TNK2	Line	0.244176	1.8642e-11
ENSG00000061938	TNK2	Village	0.509801	0.598929
ENSG00000061938	TNK2	Cryopreserved	6.94638e-09	0.998538
ENSG00000061938	TNK2	Replicate	4.89626e-06	0.998809
ENSG00000061938	TNK2	Village:Cryopreserved	0.668091	1.92941e-09
ENSG00000061938	TNK2	Replicate:Cryopreserved	0.441459	1.40141e-13
ENSG00000061938	TNK2	Residual	98.1365
ENSG00000062038	CDH3	Line	4.79642	0.0983897
ENSG00000062038	CDH3	Village	6.19543e-06	0.999382
ENSG00000062038	CDH3	Cryopreserved	1.22198e-06	0.998499
ENSG00000062038	CDH3	Replicate	0.118934	1.3099e-06
ENSG00000062038	CDH3	Line:Village	1.09392	5.6316e-26
ENSG00000062038	CDH3	Village:Cryopreserved	0.680601	5.46858e-15
ENSG00000062038	CDH3	Residual	93.3101
ENSG00000062194	GPBP1	Line	0.0396805	0.0143719
ENSG00000062194	GPBP1	Village	9.31465	0.000573324
ENSG00000062194	GPBP1	Cryopreserved	13.3374	0
ENSG00000062194	GPBP1	Replicate	0.0337741	0.811778
ENSG00000062194	GPBP1	Replicate:Village	0.154122	9.02182e-05
ENSG00000062194	GPBP1	Residual	77.1204
ENSG00000062485	CS	Line	0.30403	0.496463
ENSG00000062485	CS	Village	9.31821e-06	1
ENSG00000062485	CS	Cryopreserved	3.95087e-05	0.983614
ENSG00000062485	CS	Line:Cryopreserved	0.350161	7.38176e-08
ENSG00000062485	CS	Village:Cryopreserved	1.85796	1.24811e-27
ENSG00000062485	CS	Residual	97.4878
ENSG00000062716	VMP1	Line	0.28708	0.347638
ENSG00000062716	VMP1	Village	1.8564	3.48993e-47
ENSG00000062716	VMP1	Cryopreserved	1.77784	0.0436243
ENSG00000062716	VMP1	Replicate	0.144452	5.42611e-07
ENSG00000062716	VMP1	Line:Cryopreserved	0.174184	0.00110454
ENSG00000062716	VMP1	Residual	95.76
ENSG00000062725	APPBP2	Line	2.67589e-06	1
ENSG00000062725	APPBP2	Village	0.149916	0.400369
ENSG00000062725	APPBP2	Cryopreserved	0.481313
ENSG00000062725	APPBP2	Line:Village	0.166929	6.95182e-05
ENSG00000062725	APPBP2	Residual	99.2018
ENSG00000063046	EIF4B	Line	1.17683e-05	1
ENSG00000063046	EIF4B	Village	14.1801	0.102816
ENSG00000063046	EIF4B	Cryopreserved	2.90615	0.308879
ENSG00000063046	EIF4B	Replicate	2.78375e-06	0.999321
ENSG00000063046	EIF4B	Line:Village	0.593441	1.4238e-12
ENSG00000063046	EIF4B	Line:Cryopreserved	0.463245	6.4114e-09
ENSG00000063046	EIF4B	Village:Cryopreserved	0.595913	1.46243e-07
ENSG00000063046	EIF4B	Replicate:Cryopreserved	0.760755	1.64009e-26
ENSG00000063046	EIF4B	Residual	80.5004
ENSG00000063177	RPL18	Line	7.77661e-06	0.999584
ENSG00000063177	RPL18	Village	19.972	0.107778
ENSG00000063177	RPL18	Cryopreserved	2.51431e-07	1
ENSG00000063177	RPL18	Replicate	0.122194	4.12191e-08
ENSG00000063177	RPL18	Line:Village	3.28007	3.56573e-115
ENSG00000063177	RPL18	Line:Cryopreserved	0.327119	1.90883e-07
ENSG00000063177	RPL18	Village:Cryopreserved	2.385	5.36229e-55
ENSG00000063177	RPL18	Residual	73.9136
ENSG00000063180	CA11	Line	0.453215	0.676755
ENSG00000063180	CA11	Village	4.00901	0.104097
ENSG00000063180	CA11	Cryopreserved	1.64463	0.0528022
ENSG00000063180	CA11	Replicate	0.0708511	0.000757599
ENSG00000063180	CA11	Line:Village	1.02834	1.23797e-16
ENSG00000063180	CA11	Line:Cryopreserved	0.144335	0.00467435
ENSG00000063180	CA11	Residual	92.6496
ENSG00000063244	U2AF2	Line	0.11549	0.584991
ENSG00000063244	U2AF2	Village	0.603564	0.115514
ENSG00000063244	U2AF2	Cryopreserved	4.94945e-09	0.999352
ENSG00000063244	U2AF2	Replicate	2.38797e-06	1
ENSG00000063244	U2AF2	Line:Cryopreserved	0.213742	1.74827e-07
ENSG00000063244	U2AF2	Replicate:Village	0.215481	5.71065e-07
ENSG00000063244	U2AF2	Residual	98.8517
ENSG00000063245	EPN1	Line	0.127227	0.588528
ENSG00000063245	EPN1	Village	1.45629	0.420703
ENSG00000063245	EPN1	Cryopreserved	1.08964e-05	1
ENSG00000063245	EPN1	Line:Village	0.194562	9.23382e-05
ENSG00000063245	EPN1	Village:Cryopreserved	0.968858	1.23188e-15
ENSG00000063245	EPN1	Residual	97.2531
ENSG00000063322	MED29	Line	0.327231	0.419545
ENSG00000063322	MED29	Village	1.08624	0.137761
ENSG00000063322	MED29	Replicate	0.0511481	0.00463527
ENSG00000063322	MED29	Line:Village	0.272703	8.90396e-06
ENSG00000063322	MED29	Residual	98.2627
ENSG00000064102	ASUN	Line	0.119244	0.000127353
ENSG00000064102	ASUN	Village	2.09196	0.157752
ENSG00000064102	ASUN	Cryopreserved	0.363966	0.476438
ENSG00000064102	ASUN	Village:Cryopreserved	0.186679	0.0101689
ENSG00000064102	ASUN	Residual	97.2382
ENSG00000064115	TM7SF3	Line	1.21038	1.79514e-58
ENSG00000064115	TM7SF3	Village	2.43992	0.246151
ENSG00000064115	TM7SF3	Cryopreserved	3.14868e-06	1
ENSG00000064115	TM7SF3	Replicate	0.0331277	0.0406867
ENSG00000064115	TM7SF3	Village:Cryopreserved	0.803632	2.06197e-17
ENSG00000064115	TM7SF3	Residual	95.5129
ENSG00000064270	ATP2C2	Line	0.486278	0.380263
ENSG00000064270	ATP2C2	Village	0.376079	0.408109
ENSG00000064270	ATP2C2	Cryopreserved	0.21729	1.20854e-05
ENSG00000064270	ATP2C2	Line:Village	0.355608	2.35956e-08
ENSG00000064270	ATP2C2	Residual	98.5647
ENSG00000064393	HIPK2	Line	0.174675	0.565556
ENSG00000064393	HIPK2	Village	0.701532	0.183368
ENSG00000064393	HIPK2	Replicate	0.0543148	0.00419753
ENSG00000064393	HIPK2	Line:Village	0.253307	8.24353e-06
ENSG00000064393	HIPK2	Residual	98.8162
ENSG00000064419	TNPO3	Line	0.367244	3.10203e-13
ENSG00000064419	TNPO3	Village	3.6008e-05	1
ENSG00000064419	TNPO3	Cryopreserved	0.230453	0.883132
ENSG00000064419	TNPO3	Replicate	0.0173742	0.202911
ENSG00000064419	TNPO3	Village:Cryopreserved	1.59217	2.03647e-24
ENSG00000064419	TNPO3	Residual	97.7927
ENSG00000064490	RFXANK	Line	1.18949e-05	1
ENSG00000064490	RFXANK	Village	5.2942e-09	0.99897
ENSG00000064490	RFXANK	Cryopreserved	0.423678	2.27569e-10
ENSG00000064490	RFXANK	Line:Village	1.26674	3.63509e-45
ENSG00000064490	RFXANK	Residual	98.3096
ENSG00000064545	TMEM161A	Line	3.28891e-06	1
ENSG00000064545	TMEM161A	Village	10.6829	0.226548
ENSG00000064545	TMEM161A	Cryopreserved	4.69368	0.350809
ENSG00000064545	TMEM161A	Line:Village	1.03063	3.23161e-43
ENSG00000064545	TMEM161A	Village:Cryopreserved	1.44854	2.69643e-18
ENSG00000064545	TMEM161A	Residual	82.1442
ENSG00000064547	LPAR2	Line	1.08364	0.0889318
ENSG00000064547	LPAR2	Cryopreserved	0.304659	0.242758
ENSG00000064547	LPAR2	Replicate	0.076892	0.000395839
ENSG00000064547	LPAR2	Line:Cryopreserved	0.134141	0.00222257
ENSG00000064547	LPAR2	Residual	98.4007
ENSG00000064601	CTSA	Line	4.75062e-06	1
ENSG00000064601	CTSA	Village	2.41464e-09	0.99856
ENSG00000064601	CTSA	Replicate	0.0507803	0.00984579
ENSG00000064601	CTSA	Line:Village	0.495911	3.10863e-17
ENSG00000064601	CTSA	Residual	99.4533
ENSG00000064607	SUGP2	Line	0.583347	1.84211e-24
ENSG00000064607	SUGP2	Village	0.0613871	0.965269
ENSG00000064607	SUGP2	Cryopreserved	2.10861	0.401591
ENSG00000064607	SUGP2	Replicate	0.188492	6.93395e-09
ENSG00000064607	SUGP2	Village:Cryopreserved	1.29695	3.67983e-14
ENSG00000064607	SUGP2	Residual	95.7612
ENSG00000064666	CNN2	Line	2.63655	0.42392
ENSG00000064666	CNN2	Village	0.651115	0.893504
ENSG00000064666	CNN2	Cryopreserved	3.73017e-05	0.995357
ENSG00000064666	CNN2	Replicate	5.53022e-07	0.997409
ENSG00000064666	CNN2	Line:Village	2.14048	8.4562e-34
ENSG00000064666	CNN2	Line:Cryopreserved	0.810144	1.85582e-13
ENSG00000064666	CNN2	Village:Cryopreserved	3.88008	9.25595e-45
ENSG00000064666	CNN2	Replicate:Village	0.0824942	0.00110387
ENSG00000064666	CNN2	Residual	89.7991
ENSG00000064687	ABCA7	Line	5.41846	0.0942437
ENSG00000064687	ABCA7	Village	3.68935	0.0222465
ENSG00000064687	ABCA7	Cryopreserved	4.41635	0.0984635
ENSG00000064687	ABCA7	Replicate	0.0565312	0.00245553
ENSG00000064687	ABCA7	Line:Village	0.144344	0.00187551
ENSG00000064687	ABCA7	Line:Cryopreserved	0.790527	4.65913e-13
ENSG00000064687	ABCA7	Residual	85.4844
ENSG00000064726	BTBD1	Line	0.20152	0.406153
ENSG00000064726	BTBD1	Village	3.08998	0.361919
ENSG00000064726	BTBD1	Cryopreserved	0.801615	0.658794
ENSG00000064726	BTBD1	Line:Village	0.150855	0.000634159
ENSG00000064726	BTBD1	Village:Cryopreserved	1.08818	3.60393e-12
ENSG00000064726	BTBD1	Residual	94.6678
ENSG00000064763	FAR2	Line	0.13769	0.511585
ENSG00000064763	FAR2	Village	0.682902	0.115122
ENSG00000064763	FAR2	Cryopreserved	2.56672	3.33496e-59
ENSG00000064763	FAR2	Line:Village	0.154386	0.000496948
ENSG00000064763	FAR2	Residual	96.4583
ENSG00000064933	PMS1	Line	0.0996905	0.649125
ENSG00000064933	PMS1	Village	2.97836	0.0122696
ENSG00000064933	PMS1	Cryopreserved	0.551289	1.64816e-13
ENSG00000064933	PMS1	Line:Village	0.192933	0.000578005
ENSG00000064933	PMS1	Residual	96.1777
ENSG00000064961	HMG20B	Line	2.27801	0.0682388
ENSG00000064961	HMG20B	Village	3.6918	0.149954
ENSG00000064961	HMG20B	Cryopreserved	9.32253	0.0841604
ENSG00000064961	HMG20B	Line:Village	0.236866	9.46493e-07
ENSG00000064961	HMG20B	Village:Cryopreserved	0.23018	0.00168517
ENSG00000064961	HMG20B	Residual	84.2406
ENSG00000065054	SLC9A3R2	Line	3.93598	0.187063
ENSG00000065054	SLC9A3R2	Village	1.4566	0.464011
ENSG00000065054	SLC9A3R2	Cryopreserved	2.13197	0.389389
ENSG00000065054	SLC9A3R2	Replicate	1.17153e-06	1
ENSG00000065054	SLC9A3R2	Line:Village	0.678993	1.03032e-12
ENSG00000065054	SLC9A3R2	Line:Cryopreserved	1.10104	6.68879e-16
ENSG00000065054	SLC9A3R2	Village:Cryopreserved	0.653036	1.54822e-07
ENSG00000065054	SLC9A3R2	Replicate:Village	0.154573	2.13653e-05
ENSG00000065054	SLC9A3R2	Residual	89.8878
ENSG00000065057	NTHL1	Line	1.70323	0.182124
ENSG00000065057	NTHL1	Village	4.54262	0.0600091
ENSG00000065057	NTHL1	Cryopreserved	3.22145	1.23228e-77
ENSG00000065057	NTHL1	Replicate	0.0182086	0.860158
ENSG00000065057	NTHL1	Line:Village	0.494468	2.15078e-10
ENSG00000065057	NTHL1	Replicate:Village	0.111483	0.00232502
ENSG00000065057	NTHL1	Residual	89.9085
ENSG00000065135	GNAI3	Line	0.000196018	1
ENSG00000065135	GNAI3	Village	1.39569e-05	1
ENSG00000065135	GNAI3	Replicate	0.108608	0.685972
ENSG00000065135	GNAI3	Line:Village	0.402262	1.71249e-16
ENSG00000065135	GNAI3	Replicate:Village	0.287919	8.47175e-08
ENSG00000065135	GNAI3	Residual	99.201
ENSG00000065150	IPO5	Line	1.56152e-06	0.998415
ENSG00000065150	IPO5	Village	1.46273	0.602974
ENSG00000065150	IPO5	Cryopreserved	1.42177	0.569332
ENSG00000065150	IPO5	Replicate	7.87651e-07	0.998746
ENSG00000065150	IPO5	Line:Village	0.764606	1.14953e-27
ENSG00000065150	IPO5	Village:Cryopreserved	1.25542	1.07065e-13
ENSG00000065150	IPO5	Replicate:Village	0.526489	9.11723e-20
ENSG00000065150	IPO5	Replicate:Line	0.106018	0.000488951
ENSG00000065150	IPO5	Residual	94.463
ENSG00000065154	OAT	Line	2.64555	0.426685
ENSG00000065154	OAT	Village	0.54782	0.906008
ENSG00000065154	OAT	Cryopreserved	2.26336	0.684214
ENSG00000065154	OAT	Replicate	0.198956	1.23218e-10
ENSG00000065154	OAT	Line:Village	2.07855	4.66416e-40
ENSG00000065154	OAT	Line:Cryopreserved	1.06813	2.98064e-19
ENSG00000065154	OAT	Village:Cryopreserved	3.37667	2.5449e-36
ENSG00000065154	OAT	Residual	87.821
ENSG00000065243	PKN2	Line	0.0104791	0.920282
ENSG00000065243	PKN2	Cryopreserved	0.47437	0.191676
ENSG00000065243	PKN2	Replicate	1.68259e-05	1
ENSG00000065243	PKN2	Line:Cryopreserved	0.113528	0.00555632
ENSG00000065243	PKN2	Replicate:Cryopreserved	0.194187	1.80956e-05
ENSG00000065243	PKN2	Residual	99.2074
ENSG00000065268	WDR18	Line	7.70017	0.0388678
ENSG00000065268	WDR18	Cryopreserved	1.8328	0.148489
ENSG00000065268	WDR18	Replicate	0.0942625	1.94757e-05
ENSG00000065268	WDR18	Line:Cryopreserved	0.494016	9.38332e-13
ENSG00000065268	WDR18	Residual	89.8788
ENSG00000065320	NTN1	Line	0.433063	0.584516
ENSG00000065320	NTN1	Cryopreserved	1.98858e-05	1
ENSG00000065320	NTN1	Replicate	0.0935211	7.98353e-05
ENSG00000065320	NTN1	Line:Cryopreserved	0.843664	1.21515e-20
ENSG00000065320	NTN1	Residual	98.6297
ENSG00000065328	MCM10	Line	0.122472	0.776217
ENSG00000065328	MCM10	Village	1.64163	0.438807
ENSG00000065328	MCM10	Cryopreserved	0.437533	0.709663
ENSG00000065328	MCM10	Line:Village	0.474075	5.41374e-10
ENSG00000065328	MCM10	Village:Cryopreserved	0.764363	1.24201e-08
ENSG00000065328	MCM10	Residual	96.5599
ENSG00000065361	ERBB3	Line	0.291689	0.418727
ENSG00000065361	ERBB3	Village	0.41259	0.298244
ENSG00000065361	ERBB3	Replicate	0.0815251	0.00030266
ENSG00000065361	ERBB3	Line:Village	0.239946	6.70126e-06
ENSG00000065361	ERBB3	Residual	98.9742
ENSG00000065427	KARS	Line	0.250828	3.26883e-09
ENSG00000065427	KARS	Village	0.641142	0.636224
ENSG00000065427	KARS	Cryopreserved	0.721525	0.635721
ENSG00000065427	KARS	Replicate	3.34457e-06	1
ENSG00000065427	KARS	Village:Cryopreserved	0.778017	1.36954e-08
ENSG00000065427	KARS	Replicate:Cryopreserved	0.463802	2.0128e-16
ENSG00000065427	KARS	Residual	97.1447
ENSG00000065518	NDUFB4	Line	15.0125	0.0261052
ENSG00000065518	NDUFB4	Cryopreserved	13.2925	0.0258948
ENSG00000065518	NDUFB4	Replicate	2.41463e-06	1
ENSG00000065518	NDUFB4	Line:Cryopreserved	0.655013	6.64234e-14
ENSG00000065518	NDUFB4	Replicate:Cryopreserved	0.345961	1.36861e-14
ENSG00000065518	NDUFB4	Residual	70.6941
ENSG00000065548	ZC3H15	Line	9.93534e-06	1
ENSG00000065548	ZC3H15	Village	4.54291	2.0201e-142
ENSG00000065548	ZC3H15	Cryopreserved	18.3942	0.00172525
ENSG00000065548	ZC3H15	Replicate	0.0534636	0.00168338
ENSG00000065548	ZC3H15	Line:Cryopreserved	0.661659	1.11561e-22
ENSG00000065548	ZC3H15	Residual	76.3478
ENSG00000065600	TMEM206	Line	0.242846	0.405643
ENSG00000065600	TMEM206	Village	4.56277	0.210219
ENSG00000065600	TMEM206	Cryopreserved	1.98095	0.333322
ENSG00000065600	TMEM206	Line:Village	0.182374	0.000895242
ENSG00000065600	TMEM206	Village:Cryopreserved	0.543775	1.23034e-06
ENSG00000065600	TMEM206	Residual	92.4873
ENSG00000065613	SLK	Line	0.400001	5.72698e-19
ENSG00000065613	SLK	Village	1.22384	0.181704
ENSG00000065613	SLK	Cryopreserved	2.48364e-06	1
ENSG00000065613	SLK	Replicate	0.0619038	0.0021199
ENSG00000065613	SLK	Village:Cryopreserved	0.270004	8.76213e-05
ENSG00000065613	SLK	Residual	98.0443
ENSG00000065621	GSTO2	Line	1.61997	0.155956
ENSG00000065621	GSTO2	Village	7.46302	0.107341
ENSG00000065621	GSTO2	Cryopreserved	1.07902	0.389607
ENSG00000065621	GSTO2	Line:Village	0.391128	9.74969e-08
ENSG00000065621	GSTO2	Village:Cryopreserved	0.397996	3.12443e-05
ENSG00000065621	GSTO2	Residual	89.0489
ENSG00000065882	TBC1D1	Line	0.143316	0.869014
ENSG00000065882	TBC1D1	Village	1.56391	9.98061e-40
ENSG00000065882	TBC1D1	Cryopreserved	0.507343	0.59762
ENSG00000065882	TBC1D1	Line:Cryopreserved	1.07588	9.78622e-25
ENSG00000065882	TBC1D1	Residual	96.7096
ENSG00000065911	MTHFD2	Line	1.48602	0.940001
ENSG00000065911	MTHFD2	Village	9.84133	0.631325
ENSG00000065911	MTHFD2	Replicate	5.32805e-06	1
ENSG00000065911	MTHFD2	Line:Village	26.0912	0
ENSG00000065911	MTHFD2	Replicate:Line	0.111217	2.71836e-05
ENSG00000065911	MTHFD2	Residual	62.4702
ENSG00000065923	SLC9A7	Line	0.76857	0.145199
ENSG00000065923	SLC9A7	Village	0.184571	0.403986
ENSG00000065923	SLC9A7	Cryopreserved	0.187877	6.2046e-05
ENSG00000065923	SLC9A7	Replicate	0.0474311	0.0133172
ENSG00000065923	SLC9A7	Line:Village	0.164545	0.00049488
ENSG00000065923	SLC9A7	Residual	98.647
ENSG00000065978	YBX1	Line	2.58382
ENSG00000065978	YBX1	Village	0.00774375
ENSG00000065978	YBX1	Cryopreserved	2.6226
ENSG00000065978	YBX1	Replicate	2.49769e-05
ENSG00000065978	YBX1	Line:Cryopreserved	1.18723
ENSG00000065978	YBX1	Village:Cryopreserved	10.4093
ENSG00000065978	YBX1	Replicate:Village	0.882467
ENSG00000065978	YBX1	Replicate:Cryopreserved	0.780416
ENSG00000065978	YBX1	Residual	81.5264
ENSG00000066027	PPP2R5A	Line	1.2891	0.150658
ENSG00000066027	PPP2R5A	Village	1.13369	0.148835
ENSG00000066027	PPP2R5A	Cryopreserved	0.31003	7.04389e-08
ENSG00000066027	PPP2R5A	Line:Village	0.293157	1.03801e-05
ENSG00000066027	PPP2R5A	Residual	96.974
ENSG00000066044	ELAVL1	Line	0.120963	0.84054
ENSG00000066044	ELAVL1	Village	2.62689e-05	1
ENSG00000066044	ELAVL1	Cryopreserved	1.6149	0.296295
ENSG00000066044	ELAVL1	Replicate	0.138109	4.32904e-07
ENSG00000066044	ELAVL1	Line:Cryopreserved	0.713998	8.88453e-15
ENSG00000066044	ELAVL1	Village:Cryopreserved	0.47511	3.89147e-08
ENSG00000066044	ELAVL1	Residual	96.9369
ENSG00000066117	SMARCD1	Line	0.0578955	0.00730068
ENSG00000066117	SMARCD1	Village	0.195497	0.238236
ENSG00000066117	SMARCD1	Cryopreserved	0.147415	0.000382321
ENSG00000066117	SMARCD1	Replicate	3.85167e-05	1
ENSG00000066117	SMARCD1	Replicate:Village	0.117684	0.00385757
ENSG00000066117	SMARCD1	Residual	99.4815
ENSG00000066135	KDM4A	Line	2.6693e-06	0.999041
ENSG00000066135	KDM4A	Village	1.41401e-07	0.998575
ENSG00000066135	KDM4A	Cryopreserved	2.17117	7.9629e-50
ENSG00000066135	KDM4A	Line:Village	0.366913	2.15311e-11
ENSG00000066135	KDM4A	Residual	97.4619
ENSG00000066136	NFYC	Line	4.9371e-06	1
ENSG00000066136	NFYC	Village	0.162855	0.709518
ENSG00000066136	NFYC	Cryopreserved	2.88617	3.614e-67
ENSG00000066136	NFYC	Line:Village	0.630187	8.45613e-21
ENSG00000066136	NFYC	Residual	96.3208
ENSG00000066279	ASPM	Line	1.4358	1.47425e-52
ENSG00000066279	ASPM	Village	2.16467	0.521362
ENSG00000066279	ASPM	Cryopreserved	7.54493e-05	1
ENSG00000066279	ASPM	Replicate	0.166862	1.31414e-08
ENSG00000066279	ASPM	Village:Cryopreserved	2.24377	3.34626e-28
ENSG00000066279	ASPM	Residual	93.9888
ENSG00000066322	ELOVL1	Line	0.257693	6.51887e-12
ENSG00000066322	ELOVL1	Village	1.66957	0.269098
ENSG00000066322	ELOVL1	Cryopreserved	3.93884e-06	1
ENSG00000066322	ELOVL1	Village:Cryopreserved	0.611599	4.85731e-13
ENSG00000066322	ELOVL1	Residual	97.4611
ENSG00000066468	FGFR2	Line	0.594074
ENSG00000066468	FGFR2	Village	0.0989157	0.877599
ENSG00000066468	FGFR2	Cryopreserved	0.175176	0.874191
ENSG00000066468	FGFR2	Replicate	7.33539e-06	1
ENSG00000066468	FGFR2	Line:Village	0.317618	8.29274e-06
ENSG00000066468	FGFR2	Line:Cryopreserved	0.904098	2.25343e-14
ENSG00000066468	FGFR2	Village:Cryopreserved	0.392248	0.000184461
ENSG00000066468	FGFR2	Replicate:Cryopreserved	0.415059	2.38627e-14
ENSG00000066468	FGFR2	Residual	97.1028
ENSG00000066557	LRRC40	Line	0.0896761	0.000705402
ENSG00000066557	LRRC40	Village	0.809517	0.599485
ENSG00000066557	LRRC40	Cryopreserved	6.23791	0.175806
ENSG00000066557	LRRC40	Village:Cryopreserved	0.812173	1.06152e-09
ENSG00000066557	LRRC40	Residual	92.0507
ENSG00000066583	ISOC1	Line	1.16179	0.323857
ENSG00000066583	ISOC1	Village	0.56406	0.867679
ENSG00000066583	ISOC1	Cryopreserved	0.790091	0.813975
ENSG00000066583	ISOC1	Line:Village	0.691145	5.35296e-17
ENSG00000066583	ISOC1	Village:Cryopreserved	2.56685	8.13404e-28
ENSG00000066583	ISOC1	Residual	94.2261
ENSG00000066777	ARFGEF1	Line	1.62949	0.245594
ENSG00000066777	ARFGEF1	Village	3.01513e-05	1
ENSG00000066777	ARFGEF1	Cryopreserved	1.56874e-05	0.999384
ENSG00000066777	ARFGEF1	Line:Cryopreserved	0.782502	7.78433e-18
ENSG00000066777	ARFGEF1	Village:Cryopreserved	1.06011	2.51396e-14
ENSG00000066777	ARFGEF1	Residual	96.5279
ENSG00000066933	MYO9A	Line	0.000217863
ENSG00000066933	MYO9A	Village	0.000129334
ENSG00000066933	MYO9A	Cryopreserved	2.84669e-05
ENSG00000066933	MYO9A	Line:Village	0.140311
ENSG00000066933	MYO9A	Village:Cryopreserved	0.229716
ENSG00000066933	MYO9A	Residual	99.6296
ENSG00000067048	DDX3Y	Line	26.6417	0.00909558
ENSG00000067048	DDX3Y	Village	2.58378e-06	1
ENSG00000067048	DDX3Y	Cryopreserved	5.28092e-06	0.998853
ENSG00000067048	DDX3Y	Replicate	0.0168746	0.12809
ENSG00000067048	DDX3Y	Line:Village	0.425319	5.92199e-12
ENSG00000067048	DDX3Y	Line:Cryopreserved	1.11635	7.02306e-23
ENSG00000067048	DDX3Y	Village:Cryopreserved	1.05851	4.27678e-33
ENSG00000067048	DDX3Y	Residual	70.7412
ENSG00000067057	PFKP	Line	0.652048	0.329315
ENSG00000067057	PFKP	Village	0.624175	0.629632
ENSG00000067057	PFKP	Cryopreserved	0.309691	0.743632
ENSG00000067057	PFKP	Line:Village	0.387322	2.92017e-09
ENSG00000067057	PFKP	Village:Cryopreserved	0.634976	3.02631e-07
ENSG00000067057	PFKP	Residual	97.3918
ENSG00000067064	IDI1	Line	0.518785	0.859403
ENSG00000067064	IDI1	Village	22.7093	0.0682447
ENSG00000067064	IDI1	Cryopreserved	5.66754	0.160473
ENSG00000067064	IDI1	Replicate	7.26554e-06	1
ENSG00000067064	IDI1	Line:Village	3.61385	4.10816e-91
ENSG00000067064	IDI1	Village:Cryopreserved	0.408046	1.22522e-06
ENSG00000067064	IDI1	Replicate:Village	0.631677	4.80972e-16
ENSG00000067064	IDI1	Replicate:Cryopreserved	0.813724	4.88178e-21
ENSG00000067064	IDI1	Residual	65.6371
ENSG00000067082	KLF6	Line	0.061823	0.818693
ENSG00000067082	KLF6	Village	2.32087	0.262054
ENSG00000067082	KLF6	Cryopreserved	0.817878	0.476033
ENSG00000067082	KLF6	Replicate	0.663987	2.64907e-30
ENSG00000067082	KLF6	Line:Cryopreserved	0.307289	5.22734e-07
ENSG00000067082	KLF6	Village:Cryopreserved	0.407552	9.74462e-05
ENSG00000067082	KLF6	Residual	95.4206
ENSG00000067113	PLPP1	Line	4.3679	0.407117
ENSG00000067113	PLPP1	Village	1.0259	0.371073
ENSG00000067113	PLPP1	Cryopreserved	1.84848	0.603342
ENSG00000067113	PLPP1	Line:Cryopreserved	3.71818	2.06178e-87
ENSG00000067113	PLPP1	Village:Cryopreserved	0.329762	0.000262395
ENSG00000067113	PLPP1	Residual	88.7098
ENSG00000067208	EVI5	Line	0.290493	0.371217
ENSG00000067208	EVI5	Village	2.92457	0.0219325
ENSG00000067208	EVI5	Cryopreserved	0.418978	2.03542e-10
ENSG00000067208	EVI5	Line:Village	0.197508	5.44745e-05
ENSG00000067208	EVI5	Residual	96.1685
ENSG00000067248	DHX29	Line	3.6234e-06	1
ENSG00000067248	DHX29	Village	14.2052	0.0879147
ENSG00000067248	DHX29	Cryopreserved	7.7062	0.125768
ENSG00000067248	DHX29	Replicate	0.146535	2.40586e-08
ENSG00000067248	DHX29	Line:Village	0.438905	1.59481e-13
ENSG00000067248	DHX29	Village:Cryopreserved	0.383102	1.22492e-05
ENSG00000067248	DHX29	Residual	77.1201
ENSG00000067334	DNTTIP2	Line	1.12731	3.9268e-48
ENSG00000067334	DNTTIP2	Cryopreserved	4.81822	0.00221356
ENSG00000067334	DNTTIP2	Replicate	1.56881e-06	1
ENSG00000067334	DNTTIP2	Replicate:Cryopreserved	0.184152	1.65053e-06
ENSG00000067334	DNTTIP2	Residual	93.8703
ENSG00000067365	METTL22	Line	3.29827e-06	1
ENSG00000067365	METTL22	Village	1.16622	0.116563
ENSG00000067365	METTL22	Cryopreserved	2.3602	2.61223e-54
ENSG00000067365	METTL22	Replicate	0.0617663	0.00137788
ENSG00000067365	METTL22	Line:Village	0.437635	3.7501e-15
ENSG00000067365	METTL22	Residual	95.9742
ENSG00000067369	TP53BP1	Line	2.22561	0.140482
ENSG00000067369	TP53BP1	Village	2.64802	0.102753
ENSG00000067369	TP53BP1	Cryopreserved	1.53313	3.71144e-37
ENSG00000067369	TP53BP1	Line:Village	0.486387	4.07957e-10
ENSG00000067369	TP53BP1	Residual	93.1068
ENSG00000067533	RRP15	Line	1.19711	0.185472
ENSG00000067533	RRP15	Village	1.77607	0.0843007
ENSG00000067533	RRP15	Cryopreserved	0.395363	0.358534
ENSG00000067533	RRP15	Line:Village	0.253217	0.000103792
ENSG00000067533	RRP15	Line:Cryopreserved	0.303406	9.83919e-05
ENSG00000067533	RRP15	Residual	96.0748
ENSG00000067560	RHOA	Line	0.583497	2.45083e-30
ENSG00000067560	RHOA	Village	6.5548	1.69378e-171
ENSG00000067560	RHOA	Cryopreserved	0.73545	0.288041
ENSG00000067560	RHOA	Replicate	4.33171e-06	1
ENSG00000067560	RHOA	Replicate:Cryopreserved	0.616614	1.04266e-19
ENSG00000067560	RHOA	Residual	91.5096
ENSG00000067704	IARS2	Line	0.20832	0.298767
ENSG00000067704	IARS2	Village	4.77298e-06	1
ENSG00000067704	IARS2	Cryopreserved	3.41856	0.2183
ENSG00000067704	IARS2	Line:Village	0.104083	0.00474401
ENSG00000067704	IARS2	Village:Cryopreserved	0.96527	7.77725e-20
[truncated: 49,385 more rows]
