# Supplementary material for: A village in a dish model system for population-scale hiPSC studies
Source: Nat Commun. 2023 Jun 9;14:3240. doi: 10.1038/s41467-023-38704-1 (PMC10256711; doi:10.1038/s41467-023-38704-1)
Supplement: Supplementary file 5 — Supplementary Data 3 [file 41467_2023_38704_MOESM5_ESM.xlsx]

## Sheet: Sheet1
Cell Line	Ethnicity	Sex	Age at biopsy	Experiments Used For	hiPSC Line Source
166	Eurpoean	F	59	18-line hiPSC Village	Bob Graham Lab
180N	European	F	61	18-line hiPSC Village	Bob Graham Lab
FSA0001	European	F	90	18-line hiPSC Village	Alice Pebay Lab
FSA0004	European	F	66	18-line hiPSC Village	Alice Pebay Lab
FSA0006	European	M	51	3-line hiPSC Village	Alice Pebay Lab
IST1877	European	F	85	18-line hiPSC Village	Alice Pebay Lab
IST3323	European	M	86	18-line hiPSC Village	Alice Pebay Lab
MBE0953	European	M	79	18-line hiPSC Village	Alice Pebay Lab
MBE1006	European	M	56	3-line hiPSC Village	Alice Pebay Lab
MBE2817	European	M	79	18-line hiPSC Village	Alice Pebay Lab
MBE2900	European	F	75	18-line hiPSC Village	Alice Pebay Lab
TOB0198	European	F	73	18-line hiPSC Village	Alice Pebay Lab
TOB0199	European	F	71	18-line hiPSC Village	Alice Pebay Lab
TOB0205	European	M	68	18-line hiPSC Village	Alice Pebay Lab
TOB0220	European	M	67	18-line hiPSC Village	Alice Pebay Lab
TOB0421	European	F	83	3-line hiPSC Village & 18-line hiPSC Village	Alice Pebay Lab
TOB0435	European	F	72	18-line hiPSC Village	Alice Pebay Lab
WAB0004	European	F	67	18-line hiPSC Village	Alice Pebay Lab
WAB0038	European	M	68	18-line hiPSC Village	Alice Pebay Lab
WAB0103	European	M	78	18-line hiPSC Village	Alice Pebay Lab
