# Supplementary material for: A village in a dish model system for population-scale hiPSC studies
Source: Nat Commun. 2023 Jun 9;14:3240. doi: 10.1038/s41467-023-38704-1 (PMC10256711; doi:10.1038/s41467-023-38704-1)
Supplement: Supplementary file 6 — Supplementary Data 4 [file 41467_2023_38704_MOESM6_ESM.xlsx]

## Sheet: Sheet1
Covariate	Percent_Variance_Explained	P	ENSG
Line	0.299744	0.611941	ENSG00000000003
Village	0.0963958	0.991815	ENSG00000000003
Site	2.86799		ENSG00000000003
Cryopreserved	11.9154	0.390464	ENSG00000000003
Replicate	0.0572193	0.513774	ENSG00000000003
Pseudotime	2.1518	1.83198e-08	ENSG00000000003
Line:Village	0.263282	2.55774e-17	ENSG00000000003
Line:Cryopreserved	0.164021	0.00236938	ENSG00000000003
Village:Cryopreserved	7.25509	1.00243e-112	ENSG00000000003
Line:Site	0.576572	3.06226e-44	ENSG00000000003
Replicate:Village	0.0675665	9.83154e-06	ENSG00000000003
Line:Pseudotime	0.220233	1.78818e-08	ENSG00000000003
Residual	74.0647		ENSG00000000003
Line	0.0713467	0.00170621	ENSG00000000419
Site	2.25833	4.8681e-297	ENSG00000000419
Pseudotime	1.25038	1.19349e-21	ENSG00000000419
Line:Pseudotime	0.210995	3.40941e-12	ENSG00000000419
Residual	96.2089		ENSG00000000419
Line	6.49719	4.86629e-08	ENSG00000002586
Village	1.13346e-06	1	ENSG00000002586
Site	2.16583	0	ENSG00000002586
Pseudotime	26.7734	3.95134e-13	ENSG00000002586
Line:Pseudotime	24.8416	2.18179e-295	ENSG00000002586
Residual	39.722		ENSG00000002586
Line	0.652081	2.23796e-26	ENSG00000003147
Village	1.87748	8.38577e-153	ENSG00000003147
Site	0.939968	1.05581e-103	ENSG00000003147
Pseudotime	0.399578	2.06372e-09	ENSG00000003147
Line:Pseudotime	0.109214	0.000158883	ENSG00000003147
Residual	96.0217		ENSG00000003147
Line	0.661552	1.37143e-23	ENSG00000003249
Village	0.239783	2.99603e-19	ENSG00000003249
Site	0.303861	8.66256e-37	ENSG00000003249
Cryopreserved	3.19211	1.05249e-98	ENSG00000003249
Pseudotime	1.09876	3.17825e-18	ENSG00000003249
Line:Pseudotime	0.140563	2.08067e-05	ENSG00000003249
Residual	94.3634		ENSG00000003249
Line	0.0362658	0.0123755	ENSG00000003402
Site	1.46622	5.09794e-165	ENSG00000003402
Pseudotime	0.0234934	0.543501	ENSG00000003402
Line:Pseudotime	0.147911	5.89892e-05	ENSG00000003402
Residual	98.3261		ENSG00000003402
Line	2.2998	0.000500031	ENSG00000003436
Village	0.0692083	5.56619e-81	ENSG00000003436
Site	0.0308235	1.68853e-41	ENSG00000003436
Cryopreserved	0.0578328	2.90029e-27	ENSG00000003436
Pseudotime	69.5468	4.20728e-25	ENSG00000003436
Line:Pseudotime	21.7624	0	ENSG00000003436
Residual	6.23319		ENSG00000003436
Line	1.57333e-05	0.986756	ENSG00000003509
Village	9.095e-05	0.964661	ENSG00000003509
Site	0.656295	0.790487	ENSG00000003509
Replicate	0.0224433	0.655729	ENSG00000003509
Pseudotime	3.63066	7.97723e-27	ENSG00000003509
Line:Village	0.245929	8.9342e-16	ENSG00000003509
Line:Site	0.541853	8.89691e-48	ENSG00000003509
Village:Site	3.00185	1.65619e-169	ENSG00000003509
Replicate:Village	0.0436237	0.00277669	ENSG00000003509
Line:Pseudotime	0.399303	1.5147e-11	ENSG00000003509
Residual	91.4579		ENSG00000003509
Line	0.637159	8.9571e-24	ENSG00000004455
Village	4.72394	0.273151	ENSG00000004455
Site	1.58371	0.204502	ENSG00000004455
Cryopreserved	1.02235		ENSG00000004455
Replicate	0.0247601	0.000416556	ENSG00000004455
Pseudotime	2.78236	1.14344e-34	ENSG00000004455
Village:Cryopreserved	1.01177	3.15833e-12	ENSG00000004455
Village:Site	0.538727	3.66818e-31	ENSG00000004455
Line:Pseudotime	0.210614	1.98517e-10	ENSG00000004455
Residual	87.4646		ENSG00000004455
Line	1.94309e-06	1	ENSG00000004478
Village	2.31194	0.278728	ENSG00000004478
Site	11.097	0.0674954	ENSG00000004478
Cryopreserved	0.281995	2.10918e-09	ENSG00000004478
Replicate	0.183462	3.92006e-31	ENSG00000004478
Pseudotime	9.3945	1.12467e-65	ENSG00000004478
Line:Village	0.371622		ENSG00000004478
Village:Site	1.25444	2.94476e-90	ENSG00000004478
Line:Pseudotime	0.17068	1.41443e-08	ENSG00000004478
Residual	74.9343		ENSG00000004478
Line	1.27996	0.703074	ENSG00000004779
Village	4.36339	0.342664	ENSG00000004779
Site	0.567164	0.608515	ENSG00000004779
Cryopreserved	1.97523	0.00431374	ENSG00000004779
Replicate	2.12002e-06	1	ENSG00000004779
Pseudotime	3.56067	1.36988e-07	ENSG00000004779
Line:Village	3.18925	2.20542e-208	ENSG00000004779
Line:Site	1.14943	9.37819e-105	ENSG00000004779
Village:Site	0.677633	7.82325e-39	ENSG00000004779
Replicate:Village	0.112856	2.27328e-10	ENSG00000004779
Replicate:Cryopreserved	0.0756264	0.000808957	ENSG00000004779
Line:Pseudotime	2.8641	8.03943e-204	ENSG00000004779
Residual	80.1847		ENSG00000004779
Line	5.41577e-13	0.997824	ENSG00000005020
Village	0.139186	5.9147e-11	ENSG00000005020
Site	0.242896	1.98184e-25	ENSG00000005020
Cryopreserved	0.153133	2.71448e-05	ENSG00000005020
Pseudotime	8.19894e-07	0.996916	ENSG00000005020
Line:Pseudotime	0.81683	4.80108e-14	ENSG00000005020
Residual	98.648		ENSG00000005020
Line	0.000724047	0.991457	ENSG00000005022
Village	8.7738e-07	0.988216	ENSG00000005022
Site	1.87545	0.239306	ENSG00000005022
Cryopreserved	0.394131	0.835736	ENSG00000005022
Replicate	0.0705715	4.11616e-11	ENSG00000005022
Pseudotime	9.06523	7.88548e-36	ENSG00000005022
Line:Village	1.71363	4.37287e-132	ENSG00000005022
Line:Cryopreserved	2.42513	5.08954e-53	ENSG00000005022
Village:Cryopreserved	0.474408	1.588e-07	ENSG00000005022
Line:Site	1.67411	4.76459e-107	ENSG00000005022
Village:Site	0.363636	2.19786e-21	ENSG00000005022
Line:Pseudotime	1.27098	8.30655e-88	ENSG00000005022
Residual	80.672		ENSG00000005022
Line	3.5978	1.59874e-54	ENSG00000005059
Site	3.6704		ENSG00000005059
Cryopreserved	0.0357692	0.0569597	ENSG00000005059
Pseudotime	0.347686	8.1893e-05	ENSG00000005059
Line:Pseudotime	0.323618	3.60359e-16	ENSG00000005059
Residual	92.0247		ENSG00000005059
Line	7.44527e-06	1	ENSG00000005075
Village	6.42998e-07	1	ENSG00000005075
Site	1.20341	0.037037	ENSG00000005075
Cryopreserved	1.83054	0.0553955	ENSG00000005075
Replicate	0.145374	0.561262	ENSG00000005075
Pseudotime	2.77777	6.22459e-37	ENSG00000005075
Line:Cryopreserved	0.372285	4.5472e-10	ENSG00000005075
Line:Site	0.391027		ENSG00000005075
Replicate:Village	0.258287	9.24719e-22	ENSG00000005075
Line:Pseudotime	0.0871893	0.00368576	ENSG00000005075
Residual	92.9341		ENSG00000005075
Line	0.106265	0.0017385	ENSG00000005108
Site	0.484841	4.78413e-58	ENSG00000005108
Pseudotime	1.04072	2.95661e-08	ENSG00000005108
Line:Pseudotime	0.454282	6.53134e-09	ENSG00000005108
Residual	97.9139		ENSG00000005108
Line	2.62093		ENSG00000005187
Village	3.89839e-08	1	ENSG00000005187
Site	1.09281e-06	1	ENSG00000005187
Cryopreserved	0.332759	6.14658e-09	ENSG00000005187
Pseudotime	3.03802e-06	1	ENSG00000005187
Village:Site	1.54443	1.49459e-145	ENSG00000005187
Line:Pseudotime	0.538975	6.15883e-18	ENSG00000005187
Residual	94.9629		ENSG00000005187
Line	0.901379	0.0806612	ENSG00000005448
Village	8.13447e-05	1	ENSG00000005448
Site	0.906804	0.837851	ENSG00000005448
Cryopreserved	0.221738	3.69907e-06	ENSG00000005448
Replicate	0.0068996	0.851058	ENSG00000005448
Pseudotime	0.0829438	0.151613	ENSG00000005448
Line:Village	0.100051		ENSG00000005448
Line:Site	0.281631		ENSG00000005448
Village:Site	5.92119	0	ENSG00000005448
Replicate:Village	0.039259	0.0049584	ENSG00000005448
Line:Pseudotime	0.339464	3.6128e-18	ENSG00000005448
Residual	91.1986		ENSG00000005448
Line	0.579232	0.15339	ENSG00000005483
Village	0.0389956	0.800715	ENSG00000005483
Site	0.609181	1.41489e-59	ENSG00000005483
Cryopreserved	0.815427	0.105599	ENSG00000005483
Replicate	0.0621461	1.38655e-08	ENSG00000005483
Pseudotime	7.07974	1.05582e-44	ENSG00000005483
Line:Village	0.162241	4.7422e-09	ENSG00000005483
Village:Cryopreserved	0.0392167	0.282514	ENSG00000005483
Line:Pseudotime	0.37981	5.49252e-20	ENSG00000005483
Residual	90.234		ENSG00000005483
Line	0.545501	0.27422	ENSG00000005486
Village	2.16857	0.496198	ENSG00000005486
Site	0.830496	0.490773	ENSG00000005486
Cryopreserved	3.06969		ENSG00000005486
Pseudotime	8.66575e-07	1	ENSG00000005486
Line:Cryopreserved	0.241105	1.5518e-05	ENSG00000005486
Village:Cryopreserved	1.24399	1.6902e-13	ENSG00000005486
Line:Site	0.139412	9.63598e-11	ENSG00000005486
Village:Site	0.941103	8.2554e-52	ENSG00000005486
Line:Pseudotime	0.141617	3.4731e-05	ENSG00000005486
Residual	90.6785		ENSG00000005486
Line	0.217181	6.00076e-10	ENSG00000005513
Site	0.0281706	0.0019597	ENSG00000005513
Cryopreserved	0.767256	2.17466e-25	ENSG00000005513
Pseudotime	0.132834	0.00175573	ENSG00000005513
Line:Pseudotime	0.111909	0.000968359	ENSG00000005513
Residual	98.7426		ENSG00000005513
Line	0.161253	2.57797e-09	ENSG00000005700
Village	0.159997	3.06804e-13	ENSG00000005700
Site	0.223653	8.15372e-23	ENSG00000005700
Cryopreserved	1.44344	5.8528e-44	ENSG00000005700
Pseudotime	3.52501e-05	1	ENSG00000005700
Line:Pseudotime	0.0792566	0.00225055	ENSG00000005700
Residual	97.9324		ENSG00000005700
Line	0.272027	9.5208e-12	ENSG00000005882
Site	0.381688	8.89716e-45	ENSG00000005882
Cryopreserved	0.880951	1.18449e-28	ENSG00000005882
Pseudotime	0.708032	2.42883e-11	ENSG00000005882
Line:Pseudotime	0.139306	0.000114095	ENSG00000005882
Residual	97.618		ENSG00000005882
Line	3.49864	1.11299e-45	ENSG00000006015
Site	0.335577	9.91277e-45	ENSG00000006015
Replicate	0.0866857	1.55094e-11	ENSG00000006015
Pseudotime	0.562856	9.35447e-09	ENSG00000006015
Line:Pseudotime	0.374508	6.27715e-16	ENSG00000006015
Residual	95.1417		ENSG00000006015
Line	3.84101	0.00370702	ENSG00000006016
Village	1.87871e-05	0.985748	ENSG00000006016
Site	8.26997		ENSG00000006016
Cryopreserved	9.72553e-06	0.984584	ENSG00000006016
Replicate	0.0123976	0.0230565	ENSG00000006016
Pseudotime	0.0669205	0.514404	ENSG00000006016
Line:Cryopreserved	0.0401319	0.0728379	ENSG00000006016
Village:Cryopreserved	0.586187	2.31069e-21	ENSG00000006016
Line:Pseudotime	0.763556	3.74734e-65	ENSG00000006016
Residual	86.4198		ENSG00000006016
Line	0.777428	0.0801879	ENSG00000006042
Village	1.1659	0.214936	ENSG00000006042
Site	0.115744	0.843927	ENSG00000006042
Replicate	0.0251282	0.000727298	ENSG00000006042
Pseudotime	1.05684	1.01694e-11	ENSG00000006042
Line:Site	0.321256	7.06884e-23	ENSG00000006042
Village:Site	0.604554	3.86261e-33	ENSG00000006042
Line:Pseudotime	0.466593	1.75152e-14	ENSG00000006042
Residual	95.4666		ENSG00000006042
Line	0.0814917	0.000295093	ENSG00000006047
Village	0.369389	5.83494e-30	ENSG00000006047
Site	0.376633	2.4098e-41	ENSG00000006047
Pseudotime	1.12711	1.04599e-20	ENSG00000006047
Line:Pseudotime	0.160057	2.04241e-05	ENSG00000006047
Residual	97.8853		ENSG00000006047
Line	3.1895	2.7242e-21	ENSG00000006128
Village	3.45078	7.89914e-297	ENSG00000006128
Site	3.75793	0	ENSG00000006128
Cryopreserved	2.0074	4.21665e-69	ENSG00000006128
Pseudotime	1.03356e-06	1	ENSG00000006128
Line:Pseudotime	3.36383	3.65607e-281	ENSG00000006128
Residual	84.2306		ENSG00000006128
Line	0.0647723	0.000462156	ENSG00000006210
Site	0.130241	2.09462e-15	ENSG00000006210
Pseudotime	1.57444e-06	1	ENSG00000006210
Line:Pseudotime	0.182298	1.13166e-06	ENSG00000006210
Residual	99.6227		ENSG00000006210
Line	0.804199	0.573223	ENSG00000006327
Village	2.39977e-05	0.996258	ENSG00000006327
Site	4.09104e-05	0.996316	ENSG00000006327
Cryopreserved	0.224721	0.699604	ENSG00000006327
Pseudotime	2.44408	3.3534e-09	ENSG00000006327
Line:Village	0.576497	2.97855e-29	ENSG00000006327
Line:Cryopreserved	0.705726	1.02294e-15	ENSG00000006327
Line:Site	0.847166	2.30494e-46	ENSG00000006327
Village:Site	5.32575	0	ENSG00000006327
Line:Pseudotime	1.38423	3.82896e-91	ENSG00000006327
Residual	87.6876		ENSG00000006327
Line	0.860278	0.151493	ENSG00000006468
Site	2.18202		ENSG00000006468
Cryopreserved	3.10761	1.25765e-97	ENSG00000006468
Pseudotime	0.160856	0.0101157	ENSG00000006468
Line:Site	0.564622	1.07483e-40	ENSG00000006468
Line:Pseudotime	0.305115	4.23019e-10	ENSG00000006468
Residual	92.8195		ENSG00000006468
Line	1.98356	1.3773e-43	ENSG00000006625
Village	0.671343	3.90879e-56	ENSG00000006625
Site	1.35762	1.12606e-153	ENSG00000006625
Cryopreserved	1.84812	5.19493e-61	ENSG00000006625
Pseudotime	5.71714	7.55045e-51	ENSG00000006625
Line:Pseudotime	0.137787	1.60629e-05	ENSG00000006625
Residual	88.2844		ENSG00000006625
Line	0.714654	0.336625	ENSG00000006757
Village	0.261236	0.111538	ENSG00000006757
Site	5.46245	0.00722824	ENSG00000006757
Cryopreserved	2.34246	0.0757135	ENSG00000006757
Replicate	1.99494e-06	1	ENSG00000006757
Pseudotime	5.80821e-08	1	ENSG00000006757
Line:Cryopreserved	0.322402	4.37482e-08	ENSG00000006757
Line:Site	0.643397	1.52296e-53	ENSG00000006757
Replicate:Village	0.0936321	5.65042e-09	ENSG00000006757
Line:Pseudotime	0.0866123	0.00164823	ENSG00000006757
Residual	90.0731		ENSG00000006757
Line	4.50101	0.0525189	ENSG00000007264
Village	1.66062e-14	1	ENSG00000007264
Site	1.19439e-05	1	ENSG00000007264
Cryopreserved	0.587439	0.294664	ENSG00000007264
Pseudotime	0.351748	0.000911806	ENSG00000007264
Line:Village	0.261718		ENSG00000007264
Line:Cryopreserved	0.342686		ENSG00000007264
Line:Site	1.14172	3.82489e-102	ENSG00000007264
Village:Site	0.618802	4.78522e-50	ENSG00000007264
Line:Pseudotime	0.493852	2.5169e-23	ENSG00000007264
Residual	91.701		ENSG00000007264
Line	0.475612	0.637446	ENSG00000007372
Village	0.0232931	0.00307409	ENSG00000007372
Site	0.688694	0.223937	ENSG00000007372
Cryopreserved	0.476233	0.486669	ENSG00000007372
Pseudotime	16.8447	8.20233e-16	ENSG00000007372
Line:Cryopreserved	0.633447	2.13241e-13	ENSG00000007372
Line:Site	0.637245	2.35194e-45	ENSG00000007372
Line:Pseudotime	13.1041	0	ENSG00000007372
Residual	67.1167		ENSG00000007372
Line	0.640011	0.387001	ENSG00000007402
Site	0.03476	0.555696	ENSG00000007402
Cryopreserved	1.87648	0.149396	ENSG00000007402
Replicate	0.0957758	0.612571	ENSG00000007402
Pseudotime	2.0042	7.7791e-22	ENSG00000007402
Line:Cryopreserved	0.482641	1.80978e-11	ENSG00000007402
Line:Site	0.0887116	1.04099e-06	ENSG00000007402
Replicate:Cryopreserved	0.175979	2.81069e-06	ENSG00000007402
Line:Pseudotime	0.242838	1.8035e-06	ENSG00000007402
Residual	94.3586		ENSG00000007402
Line	1.39053	0.0221456	ENSG00000008018
Village	5.71117e-05	1	ENSG00000008018
Site	6.74776	0.179868	ENSG00000008018
Cryopreserved	5.47501	0.19891	ENSG00000008018
Replicate	0.0353467	2.38458e-06	ENSG00000008018
Pseudotime	7.84242	3.80034e-62	ENSG00000008018
Line:Cryopreserved	0.0439154	0.0367609	ENSG00000008018
Village:Cryopreserved	1.17526	1.25625e-19	ENSG00000008018
Village:Site	2.74135	6.31588e-201	ENSG00000008018
Line:Pseudotime	0.13863	1.54493e-06	ENSG00000008018
Residual	74.4097		ENSG00000008018
Line	0.287989	0.739243	ENSG00000008083
Village	0.00020993	1	ENSG00000008083
Site	0.178129	0.579076	ENSG00000008083
Cryopreserved	1.04531	0.0672936	ENSG00000008083
Replicate	0.117815	1.43365e-16	ENSG00000008083
Pseudotime	3.26606	2.57335e-23	ENSG00000008083
Line:Village	0.965173	6.21355e-55	ENSG00000008083
Line:Cryopreserved	0.122627	0.000424158	ENSG00000008083
Village:Site	0.290139	5.34863e-16	ENSG00000008083
Line:Pseudotime	0.337242	4.83451e-11	ENSG00000008083
Residual	93.3893		ENSG00000008083
Line	2.93714	0.255433	ENSG00000008311
Site	1.32378	0.202766	ENSG00000008311
Cryopreserved	4.84649	0.13064	ENSG00000008311
Replicate	0.0479725	0.386027	ENSG00000008311
Pseudotime	5.17811	9.2628e-45	ENSG00000008311
Line:Cryopreserved	1.16897	1.71005e-30	ENSG00000008311
Line:Site	1.128	2.85619e-91	ENSG00000008311
Replicate:Line	0.0488317	7.19394e-05	ENSG00000008311
Replicate:Cryopreserved	0.0181943	0.251067	ENSG00000008311
Line:Pseudotime	0.21248	5.58043e-06	ENSG00000008311
Residual	83.09		ENSG00000008311
Line	1.55433	0.00864527	ENSG00000008324
Village	0.765459	0.743099	ENSG00000008324
Site	3.08532	0.449509	ENSG00000008324
Replicate	0.0553428	3.51287e-08	ENSG00000008324
Pseudotime	3.02896	6.65588e-46	ENSG00000008324
Line:Site	0.174904	1.84388e-14	ENSG00000008324
Village:Site	3.09975	2.94972e-188	ENSG00000008324
Line:Pseudotime	0.0764848	0.00434157	ENSG00000008324
Residual	88.1595		ENSG00000008324
Line	0.850752	0.405996	ENSG00000008394
Village	3.57551e-05	1	ENSG00000008394
Site	3.73619	0.696196	ENSG00000008394
Cryopreserved	9.96143	0.18941	ENSG00000008394
Replicate	4.1108e-06	0.997529	ENSG00000008394
Pseudotime	19.4766	6.45449e-82	ENSG00000008394
Line:Cryopreserved	0.446965	3.81442e-17	ENSG00000008394
Village:Cryopreserved	1.63671	1.77103e-33	ENSG00000008394
Line:Site	1.03094	1.27673e-122	ENSG00000008394
Village:Site	11.1063	0	ENSG00000008394
Replicate:Village	0.201708	6.56766e-27	ENSG00000008394
Replicate:Cryopreserved	0.579806	1.20765e-55	ENSG00000008394
Line:Pseudotime	0.271821	1.0019e-21	ENSG00000008394
Residual	50.7007		ENSG00000008394
Line	0.244113	3.16592e-14	ENSG00000008405
Village	0.19857	0.5465	ENSG00000008405
Site	0.252966	0.527219	ENSG00000008405
Replicate	0.0400913	1.41977e-05	ENSG00000008405
Pseudotime	0.000822307	0.977979	ENSG00000008405
Village:Site	0.335163	8.6627e-21	ENSG00000008405
Line:Pseudotime	0.122402	5.55381e-05	ENSG00000008405
Residual	98.8059		ENSG00000008405
Line	15.0778	5.62012e-10	ENSG00000008517
Village	0.246468	5.60243e-55	ENSG00000008517
Site	0.085929	5.77422e-26	ENSG00000008517
Pseudotime	1.8691	0.581179	ENSG00000008517
Line:Pseudotime	47.7215	0	ENSG00000008517
Residual	34.9992		ENSG00000008517
Line	0.024123	0.904969	ENSG00000008952
Village	1.34787	0.232664	ENSG00000008952
Site	7.9244	0.0405266	ENSG00000008952
Cryopreserved	0.435965	5.62354e-12	ENSG00000008952
Replicate	0.0520592	9.76045e-08	ENSG00000008952
Pseudotime	0.0848504	0.007403	ENSG00000008952
Line:Village	0.2333	1.67492e-15	ENSG00000008952
Village:Site	0.566194	9.36747e-30	ENSG00000008952
Line:Pseudotime	0.0865235	0.000941526	ENSG00000008952
Residual	89.2447		ENSG00000008952
Line	1.53116	2.60173e-32	ENSG00000008988
Village	3.29246	0	ENSG00000008988
Site	1.72042	0	ENSG00000008988
Cryopreserved	48.724	0	ENSG00000008988
Replicate	3.39873	0	ENSG00000008988
Pseudotime	0.729642	2.39595e-14	ENSG00000008988
Line:Pseudotime	0.0802661	1.1121e-06	ENSG00000008988
Residual	40.5233		ENSG00000008988
Line	0.950338		ENSG00000009307
Village	0.485236	0.494974	ENSG00000009307
Site	1.71689	0.210737	ENSG00000009307
Cryopreserved	2.17504e-05	0.966698	ENSG00000009307
Replicate	4.02069e-05	1	ENSG00000009307
Pseudotime	0.361995	7.47025e-07	ENSG00000009307
Line:Cryopreserved	0.450719	9.01569e-12	ENSG00000009307
Village:Site	0.605292	2.52712e-30	ENSG00000009307
Replicate:Village	0.171684	4.62774e-14	ENSG00000009307
Replicate:Cryopreserved	0.248175	1.73579e-13	ENSG00000009307
Line:Pseudotime	0.178426	5.41779e-06	ENSG00000009307
Residual	94.8312		ENSG00000009307
Line	0.193391	1.12468e-09	ENSG00000009694
Site	0.0272023	0.00525734	ENSG00000009694
Cryopreserved	0.443754	2.02603e-14	ENSG00000009694
Pseudotime	0.04344	0.339333	ENSG00000009694
Line:Pseudotime	0.185668	2.14838e-05	ENSG00000009694
Residual	99.1065		ENSG00000009694
Line	0.106093	0.206925	ENSG00000009780
Village	0.0507032	0.000176699	ENSG00000009780
Site	0.0103688	0.820731	ENSG00000009780
Cryopreserved	1.26533	6.32003e-36	ENSG00000009780
Replicate	0.0197137	0.00614527	ENSG00000009780
Pseudotime	0.0852958	0.0562863	ENSG00000009780
Line:Site	0.0866223	9.55475e-07	ENSG00000009780
Line:Pseudotime	0.149951	7.14743e-06	ENSG00000009780
Residual	98.2259		ENSG00000009780
Line	11.7503	0.222283	ENSG00000010278
Village	4.53054e-05	1	ENSG00000010278
Site	1.03398	0.533593	ENSG00000010278
Cryopreserved	3.81401	0.453241	ENSG00000010278
Replicate	0.028624	6.40175e-06	ENSG00000010278
Pseudotime	10.9226	7.31465e-48	ENSG00000010278
Line:Cryopreserved	4.45523	4.54676e-176	ENSG00000010278
Village:Cryopreserved	0.215765	0.000389564	ENSG00000010278
Village:Site	1.67891	2.25273e-173	ENSG00000010278
Line:Pseudotime	0.755755	9.88537e-70	ENSG00000010278
Residual	65.3448		ENSG00000010278
Line	2.30672	9.61404e-40	ENSG00000010404
Village	0.110855	3.309e-09	ENSG00000010404
Site	0.726571	8.70256e-66	ENSG00000010404
Cryopreserved	0.0121876	0.399217	ENSG00000010404
Pseudotime	1.97531	7.84694e-18	ENSG00000010404
Line:Pseudotime	0.185351	3.01241e-07	ENSG00000010404
Residual	94.683		ENSG00000010404
Line	1.00583	7.65286e-27	ENSG00000010438
Village	0.228355	4.20527e-19	ENSG00000010438
Site	0.816116	1.54674e-88	ENSG00000010438
Pseudotime	0.243565	0.000499407	ENSG00000010438
Line:Pseudotime	0.265241	1.39284e-13	ENSG00000010438
Residual	97.4409		ENSG00000010438
Line	0.380943	0.709977	ENSG00000010810
Village	1.13549	0.355386	ENSG00000010810
Site	0.680837	0.205536	ENSG00000010810
Cryopreserved	1.57027	2.69302e-45	ENSG00000010810
Replicate	7.22372e-06	1	ENSG00000010810
Pseudotime	2.18715	1.55765e-16	ENSG00000010810
Line:Village	0.907144	1.38176e-52	ENSG00000010810
Line:Site	0.584331	2.98168e-47	ENSG00000010810
Replicate:Village	0.0875776	1.28158e-06	ENSG00000010810
Line:Pseudotime	0.174515	3.51557e-09	ENSG00000010810
Residual	92.2917		ENSG00000010810
Line	1.56004e-08	1	ENSG00000011007
Village	8.13192e-07	0.962634	ENSG00000011007
Site	2.02031		ENSG00000011007
Cryopreserved	0.102788	0.000655139	ENSG00000011007
Replicate	1.18357e-06	1	ENSG00000011007
Pseudotime	0.378268	1.12644e-10	ENSG00000011007
Replicate:Village	0.100557	2.11089e-11	ENSG00000011007
Line:Pseudotime	0.0991852	0.000342617	ENSG00000011007
Residual	97.2989		ENSG00000011007
Line	4.44554	1.0356e-58	ENSG00000011201
Village	0.00925839	0.144469	ENSG00000011201
Site	4.17786	0	ENSG00000011201
Pseudotime	1.491	1.33467e-21	ENSG00000011201
Line:Pseudotime	0.243872	7.5949e-11	ENSG00000011201
Residual	89.6325		ENSG00000011201
Line	8.86863e-06	1	ENSG00000011295
Village	1.76788	0.00481384	ENSG00000011295
Site	1.32228	0.00874873	ENSG00000011295
Replicate	0.0150891	0.845294	ENSG00000011295
Pseudotime	0.105291	0.0821631	ENSG00000011295
Line:Site	0.249812	1.90686e-17	ENSG00000011295
Replicate:Village	0.088709	5.06864e-06	ENSG00000011295
Line:Pseudotime	0.346952	8.21909e-11	ENSG00000011295
Residual	96.104		ENSG00000011295
Line	0.987648	0.120225	ENSG00000011332
Village	0.128874	0.754074	ENSG00000011332
Site	1.69908		ENSG00000011332
Cryopreserved	4.55934e-34	1	ENSG00000011332
Pseudotime	0.0822404	0.0389224	ENSG00000011332
Line:Cryopreserved	0.192926		ENSG00000011332
Village:Cryopreserved	0.35074	5.03416e-06	ENSG00000011332
Line:Site	0.250001	1.53998e-16	ENSG00000011332
Line:Pseudotime	0.132542	9.07078e-05	ENSG00000011332
Residual	96.1759		ENSG00000011332
Line	0.200427	0.91968	ENSG00000012061
Village	0.000111807	1	ENSG00000012061
Site	0.278723		ENSG00000012061
Cryopreserved	0.552716	0.693755	ENSG00000012061
Pseudotime	3.39071	4.41407e-42	ENSG00000012061
Line:Village	0.0636244	0.000817904	ENSG00000012061
Line:Cryopreserved	1.73567	1.20847e-37	ENSG00000012061
Line:Site	1.4146	2.62623e-121	ENSG00000012061
Line:Pseudotime	0.134024	3.22421e-05	ENSG00000012061
Residual	92.2294		ENSG00000012061
Line	0.0857069	0.00167343	ENSG00000013275
Village	5.04846e-08	1	ENSG00000013275
Site	5.48605	0	ENSG00000013275
Cryopreserved	2.11134	4.67416e-71	ENSG00000013275
Pseudotime	4.55069		ENSG00000013275
Line:Pseudotime	0.393444	1.72423e-25	ENSG00000013275
Residual	87.3728		ENSG00000013275
Line	4.74323	7.19519e-41	ENSG00000013297
Village	0.821586	8.11772e-67	ENSG00000013297
Site	1.2326	6.64578e-102	ENSG00000013297
Cryopreserved	0.0203033	0.212238	ENSG00000013297
Pseudotime	0.698004	6.06702e-07	ENSG00000013297
Line:Pseudotime	0.374667	7.37415e-08	ENSG00000013297
Residual	92.1096		ENSG00000013297
Line	1.17091	8.11361e-31	ENSG00000013583
Village	0.414883	1.45007e-34	ENSG00000013583
Site	0.704426	4.95517e-93	ENSG00000013583
Pseudotime	3.25256e-07	1	ENSG00000013583
Line:Pseudotime	0.382758	2.71086e-23	ENSG00000013583
Residual	97.327		ENSG00000013583
Line	0.279714	0.0791668	ENSG00000013810
Village	0.236618	7.68074e-19	ENSG00000013810
Site	1.64771	4.87437e-134	ENSG00000013810
Cryopreserved	0.452107	0.0449793	ENSG00000013810
Replicate	0.0370421	3.26948e-05	ENSG00000013810
Pseudotime	2.161	4.63369e-29	ENSG00000013810
Line:Cryopreserved	0.015754	0.536013	ENSG00000013810
Line:Pseudotime	0.107911	0.000142307	ENSG00000013810
Residual	95.0621		ENSG00000013810
Line	9.02541	0.0193624	ENSG00000014641
Village	2.06568	0.368888	ENSG00000014641
Site	2.07127	0.191874	ENSG00000014641
Cryopreserved	1.10233	0.484155	ENSG00000014641
Pseudotime	4.21124	2.9788e-18	ENSG00000014641
Line:Village	0.28243	9.611e-19	ENSG00000014641
Village:Cryopreserved	0.656515	5.50883e-09	ENSG00000014641
Line:Site	1.58249	5.43406e-148	ENSG00000014641
Village:Site	0.209276	1.55319e-12	ENSG00000014641
Line:Pseudotime	1.34082	7.87069e-95	ENSG00000014641
Residual	77.4525		ENSG00000014641
Line	0.591891		ENSG00000015153
Village	5.5014e-06	1	ENSG00000015153
Site	0.171256	0.667331	ENSG00000015153
Pseudotime	18.8565	1.89801e-26	ENSG00000015153
Line:Site	0.175484	8.60037e-17	ENSG00000015153
Village:Site	0.400154	2.77997e-39	ENSG00000015153
Line:Pseudotime	2.83639	6.21899e-33	ENSG00000015153
Residual	76.9683		ENSG00000015153
Line	1.95038e-05	1	ENSG00000015413
Village	0.128337	0.391196	ENSG00000015413
Site	0.464431	0.0767334	ENSG00000015413
Pseudotime	1.94148	2.96152e-13	ENSG00000015413
Line:Village	0.13147	2.97886e-08	ENSG00000015413
Line:Site	0.219466	5.26214e-17	ENSG00000015413
Line:Pseudotime	0.278246	5.97669e-12	ENSG00000015413
Residual	96.8365		ENSG00000015413
Line	3.41421e-06	1	ENSG00000015475
Village	1.98348e-05	1	ENSG00000015475
Site	5.19683	0.244412	ENSG00000015475
Cryopreserved	3.99501	0.458809	ENSG00000015475
Pseudotime	4.60405	6.1613e-37	ENSG00000015475
Line:Cryopreserved	0.300751	8.47952e-11	ENSG00000015475
Village:Cryopreserved	2.98873	3.79226e-49	ENSG00000015475
Line:Site	0.133648		ENSG00000015475
Village:Site	2.65485	7.1911e-135	ENSG00000015475
Line:Pseudotime	0.306088	1.2532e-15	ENSG00000015475
Residual	79.82		ENSG00000015475
Line	0.212076	9.86757e-10	ENSG00000017483
Village	0.0351328	0.00125756	ENSG00000017483
Site	5.53211	0	ENSG00000017483
Cryopreserved	1.12664	1.76553e-36	ENSG00000017483
Pseudotime	2.82708	3.66832e-35	ENSG00000017483
Line:Pseudotime	0.168596	1.85001e-08	ENSG00000017483
Residual	90.0984		ENSG00000017483
Line	1.00073	0.597289	ENSG00000018236
Site	0.000184819	1	ENSG00000018236
Cryopreserved	1.24616	0.490156	ENSG00000018236
Replicate	0.0131498	0.556434	ENSG00000018236
Pseudotime	0.0781455	0.20087	ENSG00000018236
Line:Cryopreserved	1.70016		ENSG00000018236
Line:Site	0.308609		ENSG00000018236
Replicate:Site	0.0298724	0.00570238	ENSG00000018236
Line:Pseudotime	0.276835	1.30615e-09	ENSG00000018236
Residual	95.3462		ENSG00000018236
Line	5.37269e-06	1	ENSG00000018625
Village	5.91917e-07	0.998325	ENSG00000018625
Site	1.9124	0.243893	ENSG00000018625
Cryopreserved	0.69381	0.465649	ENSG00000018625
Replicate	0.0350458	2.53836e-06	ENSG00000018625
Pseudotime	17.2706	5.42602e-17	ENSG00000018625
Line:Village	0.314378	5.59526e-30	ENSG00000018625
Village:Cryopreserved	0.521829	5.36898e-10	ENSG00000018625
Line:Site	0.188323	1.33604e-16	ENSG00000018625
Village:Site	1.00582	6.50206e-65	ENSG00000018625
Line:Pseudotime	2.2338	6.07264e-50	ENSG00000018625
Residual	75.824		ENSG00000018625
Line	0.683726	0.0207828	ENSG00000019582
Village	0.176548	0.908265	ENSG00000019582
Site	0.11688	0.953105	ENSG00000019582
Cryopreserved	4.59798	1.7608e-114	ENSG00000019582
Replicate	0.0552075	1.05409e-07	ENSG00000019582
Pseudotime	0.0517518	0.185641	ENSG00000019582
Line:Site	0.118283		ENSG00000019582
Village:Site	2.28781	1.84824e-113	ENSG00000019582
Line:Pseudotime	0.100345	0.00109855	ENSG00000019582
Residual	91.8115		ENSG00000019582
Line	0.606982	5.7499e-26	ENSG00000020577
Village	0.276409	4.66233e-22	ENSG00000020577
Site	1.41765	7.52674e-151	ENSG00000020577
Cryopreserved	0.238857	5.48428e-08	ENSG00000020577
Replicate	0.0388108	1.4783e-05	ENSG00000020577
Pseudotime	0.0281005	0.441337	ENSG00000020577
Line:Pseudotime	0.114801	4.30706e-05	ENSG00000020577
Residual	97.2784		ENSG00000020577
Line	0.441887	0.398385	ENSG00000021300
Village	0.458895	0.901176	ENSG00000021300
Site	1.18804	8.38745e-148	ENSG00000021300
Cryopreserved	0.000241207	1	ENSG00000021300
Pseudotime	13.9208	4.5561e-50	ENSG00000021300
Line:Village	0.333399	1.06362e-22	ENSG00000021300
Line:Cryopreserved	0.0701136	0.0195683	ENSG00000021300
Village:Cryopreserved	3.70743	3.73961e-76	ENSG00000021300
Line:Pseudotime	0.65368	7.86327e-26	ENSG00000021300
Residual	79.2255		ENSG00000021300
Line	0.152152	3.87344e-07	ENSG00000021645
Site	0.211617	6.0673e-19	ENSG00000021645
Cryopreserved	0.290424	8.0089e-10	ENSG00000021645
Pseudotime	0.821165	2.22769e-11	ENSG00000021645
Line:Pseudotime	0.197265	8.47542e-05	ENSG00000021645
Residual	98.3274		ENSG00000021645
Line	3.50248	0.0244892	ENSG00000022267
Village	0.0875958	3.22438e-25	ENSG00000022267
Site	0.2634	0.0402717	ENSG00000022267
Cryopreserved	7.86668e-08	1	ENSG00000022267
Replicate	0.00888487	0.000156344	ENSG00000022267
Pseudotime	4.96183	0.290489	ENSG00000022267
Line:Site	0.0703536	8.32041e-18	ENSG00000022267
Line:Pseudotime	64.489	1.5117e-261	ENSG00000022267
Residual	26.6165		ENSG00000022267
Line	16.2047	3.08908e-91	ENSG00000022556
Site	0.10281	4.73973e-10	ENSG00000022556
Cryopreserved	0.0802587	0.00099196	ENSG00000022556
Pseudotime	0.306529	0.00131701	ENSG00000022556
Line:Pseudotime	0.544583	1.31845e-32	ENSG00000022556
Residual	82.7611		ENSG00000022556
Line	0.610481	0.00691869	ENSG00000022840
Village	0.471192	0.063707	ENSG00000022840
Site	1.97583e-06	0.99814	ENSG00000022840
Cryopreserved	2.63939	2.16539e-64	ENSG00000022840
Replicate	0.0353499	6.46547e-05	ENSG00000022840
Pseudotime	2.24293e-05	1	ENSG00000022840
Line:Site	0.0834475		ENSG00000022840
Village:Site	0.105868	3.64489e-08	ENSG00000022840
Line:Pseudotime	0.077102	0.00169152	ENSG00000022840
Residual	95.9771		ENSG00000022840
Line	0.176197	0.608984	ENSG00000023041
Village	1.69233e-06	1	ENSG00000023041
Site	2.40157	0.000296703	ENSG00000023041
Cryopreserved	0.239929	0.434647	ENSG00000023041
Replicate	0.0313311	0.000143438	ENSG00000023041
Pseudotime	0.979768	4.38941e-16	ENSG00000023041
Line:Village	0.145271	3.42048e-11	ENSG00000023041
Line:Cryopreserved	0.236594	7.25652e-05	ENSG00000023041
Line:Site	0.0465792		ENSG00000023041
Line:Pseudotime	0.296177	3.63545e-14	ENSG00000023041
Residual	95.4466		ENSG00000023041
Line	1.45449	0.175774	ENSG00000023608
Village	1.14255	8.14001e-90	ENSG00000023608
Site	0.95062	3.12536e-87	ENSG00000023608
Cryopreserved	0.908641	0.234514	ENSG00000023608
Pseudotime	0.171609	0.0110888	ENSG00000023608
Line:Cryopreserved	0.408394	1.92752e-12	ENSG00000023608
Line:Pseudotime	0.362358	2.03798e-18	ENSG00000023608
Residual	94.6013		ENSG00000023608
Line	1.05857e-05	0.997438	ENSG00000023734
Village	1.48352e-07	0.998293	ENSG00000023734
Site	2.01446	7.98573e-168	ENSG00000023734
Cryopreserved	0.133392	8.84858e-05	ENSG00000023734
Replicate	0.136909	5.19968e-18	ENSG00000023734
Pseudotime	0.982092	5.16535e-22	ENSG00000023734
Line:Village	1.26814	3.65296e-145	ENSG00000023734
Line:Pseudotime	0.106457	0.000451244	ENSG00000023734
Residual	95.3585		ENSG00000023734
Line	2.05081e-06	0.996771	ENSG00000024526
Village	0.289444	0.713856	ENSG00000024526
Site	3.03915e-06	1	ENSG00000024526
Cryopreserved	5.44939	0.105044	ENSG00000024526
Pseudotime	0.857898	4.55034e-18	ENSG00000024526
Line:Village	0.200366	3.97352e-17	ENSG00000024526
Village:Cryopreserved	0.392542		ENSG00000024526
Line:Site	0.11606	1.43132e-10	ENSG00000024526
Village:Site	0.290432	5.71073e-20	ENSG00000024526
Line:Pseudotime	0.141527	5.10154e-07	ENSG00000024526
Residual	92.2623		ENSG00000024526
Line	0.421014	1.36247e-14	ENSG00000025796
Village	1.47399	1.11211e-125	ENSG00000025796
Site	6.16369	0	ENSG00000025796
Pseudotime	0.426899	3.6198e-10	ENSG00000025796
Line:Pseudotime	0.190645	5.30971e-08	ENSG00000025796
Residual	91.3238		ENSG00000025796
Line	12.6924	3.83659e-12	ENSG00000026025
Village	0.0218476	1.20941e-09	ENSG00000026025
Site	0.300752	1.34814e-176	ENSG00000026025
Cryopreserved	0.0446104	5.87375e-08	ENSG00000026025
Replicate	0.0231881	1.25146e-16	ENSG00000026025
Pseudotime	37.5357	4.62673e-16	ENSG00000026025
Line:Pseudotime	31.5837	0	ENSG00000026025
Residual	17.7978		ENSG00000026025
Line	1.5473	6.90411e-25	ENSG00000026103
Village	0.213123	1.18434e-16	ENSG00000026103
Site	0.427411	3.73165e-36	ENSG00000026103
Cryopreserved	0.037256	0.0698965	ENSG00000026103
Pseudotime	0.258522	0.00787436	ENSG00000026103
Line:Pseudotime	0.60589	2.47293e-19	ENSG00000026103
Residual	96.9105		ENSG00000026103
Line	2.61593	5.49062e-41	ENSG00000026297
Village	0.0161156	0.0390936	ENSG00000026297
Site	2.04552	5.10214e-280	ENSG00000026297
Pseudotime	3.0074	5.66682e-30	ENSG00000026297
Line:Pseudotime	0.348651	1.29978e-12	ENSG00000026297
Residual	91.9664		ENSG00000026297
Line	0.494112		ENSG00000026559
Village	1.71804	0.237148	ENSG00000026559
Site	6.76673e-10	0.993307	ENSG00000026559
Replicate	4.17467e-10		ENSG00000026559
Pseudotime	0.00762612	0.801418	ENSG00000026559
Line:Village	0.680754		ENSG00000026559
Line:Site	0.506474	2.57088e-51	ENSG00000026559
Village:Site	0.518481		ENSG00000026559
Replicate:Line	0.043128	0.00241446	ENSG00000026559
Line:Pseudotime	0.135078	0.000114029	ENSG00000026559
Residual	95.8963		ENSG00000026559
Line	0.0904959		ENSG00000027075
Village	0.0429827	0.627942	ENSG00000027075
Site	0.0597267	9.55015e-06	ENSG00000027075
Cryopreserved	0.21051	6.23655e-07	ENSG00000027075
Pseudotime	2.35436e-07	1	ENSG00000027075
Line:Village	0.0956867	9.67793e-06	ENSG00000027075
Line:Pseudotime	0.123199	1.09482e-05	ENSG00000027075
Residual	99.3774		ENSG00000027075
Line	0.137192	0.387209	ENSG00000028116
Village	0.357396	0.274595	ENSG00000028116
Site	0.649302	0.207767	ENSG00000028116
Pseudotime	0.00399499	0.847526	ENSG00000028116
Line:Site	0.218675	7.78499e-15	ENSG00000028116
Village:Site	0.198115	1.83651e-10	ENSG00000028116
Line:Pseudotime	0.0793913	0.00492015	ENSG00000028116
Residual	98.3559		ENSG00000028116
Line	0.406468	1.98055e-20	ENSG00000028277
Village	1.34235e-08	0.967625	ENSG00000028277
Site	0.098682	2.66886e-09	ENSG00000028277
Cryopreserved	0.048199	0.0659373	ENSG00000028277
Pseudotime	0.710813		ENSG00000028277
Village:Cryopreserved	1.26392e-07	0.998854	ENSG00000028277
Line:Pseudotime	0.104344	0.00138927	ENSG00000028277
Residual	98.6315		ENSG00000028277
Line	6.33103e-07	1	ENSG00000028839
Village	0.0459719	0.65944	ENSG00000028839
Site	2.4343	5.22129e-213	ENSG00000028839
Cryopreserved	0.744965	6.64721e-23	ENSG00000028839
Replicate	0.0627357	2.95384e-08	ENSG00000028839
Pseudotime	0.708066	1.20069e-12	ENSG00000028839
Line:Village	0.141291	1.45784e-16	ENSG00000028839
Line:Pseudotime	0.126031	0.0017294	ENSG00000028839
Residual	95.7366		ENSG00000028839
Line	0.290396	0.588712	ENSG00000029363
Village	1.66644e-08	0.994812	ENSG00000029363
Site	11.3707	0	ENSG00000029363
Cryopreserved	2.57632e-08	0.99706	ENSG00000029363
Pseudotime	2.06797	1.65423e-22	ENSG00000029363
Line:Village	0.328057	6.23359e-29	ENSG00000029363
Line:Cryopreserved	0.358833	4.99633e-13	ENSG00000029363
Line:Pseudotime	0.485684	1.14331e-24	ENSG00000029363
Residual	85.0983		ENSG00000029363
Line	1.84557	0.00566503	ENSG00000029993
Village	2.8793e-08	1	ENSG00000029993
Site	0.000791992	1	ENSG00000029993
Cryopreserved	0.047314	0.0382123	ENSG00000029993
Replicate	1.13246e-07	1	ENSG00000029993
Pseudotime	7.74781	5.68264e-51	ENSG00000029993
Line:Site	0.164243	1.2849e-12	ENSG00000029993
Village:Site	11.7281	0	ENSG00000029993
Replicate:Line	0.0463626	3.03501e-06	ENSG00000029993
Line:Pseudotime	0.371117	1.102e-28	ENSG00000029993
Residual	78.0487		ENSG00000029993
Line	0.162139	0.354307	ENSG00000030582
Village	0.000326659	1	ENSG00000030582
Site	1.27998	0.320901	ENSG00000030582
Cryopreserved	0.193713	0.830979	ENSG00000030582
Pseudotime	3.11556	2.68524e-22	ENSG00000030582
Village:Cryopreserved	0.819113	2.27809e-13	ENSG00000030582
Line:Site	0.231185		ENSG00000030582
Village:Site	0.873626	1.16889e-41	ENSG00000030582
Line:Pseudotime	0.149256	2.31999e-05	ENSG00000030582
Residual	93.1751		ENSG00000030582
Line	0.617014	0.842241	ENSG00000031698
Village	12.0854		ENSG00000031698
Site	4.03573	0.544779	ENSG00000031698
Cryopreserved	1.07525	0.750763	ENSG00000031698
Replicate	0.0409968	3.64364e-08	ENSG00000031698
Pseudotime	0.000438198	1	ENSG00000031698
Line:Village	2.40681		ENSG00000031698
Line:Cryopreserved	0.36155	4.81911e-10	ENSG00000031698
Village:Cryopreserved	2.33724	4.14492e-32	ENSG00000031698
Line:Site	3.01715		ENSG00000031698
Village:Site	5.12974		ENSG00000031698
Line:Pseudotime	1.26186	3.80735e-72	ENSG00000031698
Residual	67.6309		ENSG00000031698
Line	1.39312	0.192521	ENSG00000033170
Village	0.789544	0.505579	ENSG00000033170
Site	0.988409	0.0782971	ENSG00000033170
Cryopreserved	6.96186e-06	1	ENSG00000033170
Pseudotime	5.0256	6.15131e-21	ENSG00000033170
Line:Village	0.398108	7.7275e-24	ENSG00000033170
Village:Cryopreserved	0.646136	8.98981e-18	ENSG00000033170
Line:Site	0.407552	7.60105e-33	ENSG00000033170
Line:Pseudotime	1.02976	5.09351e-26	ENSG00000033170
Residual	89.3218		ENSG00000033170
Line	0.543993		ENSG00000033867
Village	4.72934e-05	0.986603	ENSG00000033867
Site	0.202923	0.419286	ENSG00000033867
Cryopreserved	3.34883		ENSG00000033867
Replicate	1.44434e-08		ENSG00000033867
Pseudotime	1.14951		ENSG00000033867
Line:Site	0.368957	2.54201e-33	ENSG00000033867
Replicate:Village	0.158319	3.29692e-15	ENSG00000033867
Line:Pseudotime	0.399202	1.84779e-28	ENSG00000033867
Residual	93.8282		ENSG00000033867
Line	7.41998	0.01734	ENSG00000034510
Village	0.389684	0.565314	ENSG00000034510
Site	3.59486	0.0959874	ENSG00000034510
Cryopreserved	8.96878	0.00631464	ENSG00000034510
Replicate	0.151902	2.09543e-66	ENSG00000034510
Pseudotime	9.67006	0.00563837	ENSG00000034510
Line:Village	0.252524	1.03728e-43	ENSG00000034510
Line:Cryopreserved	0.119118	8.70171e-08	ENSG00000034510
Line:Site	0.522169	1.32575e-89	ENSG00000034510
Village:Site	0.589797	1.89503e-89	ENSG00000034510
Line:Pseudotime	40.1757	0	ENSG00000034510
Residual	28.1454		ENSG00000034510
Line	0.216889	0.0909643	ENSG00000034713
Village	0.373332	0.289908	ENSG00000034713
Site	8.63388e-05	1	ENSG00000034713
Replicate	0.0248448	0.00156898	ENSG00000034713
Pseudotime	0.0180153	0.73783	ENSG00000034713
Line:Site	0.0975207	2.10872e-06	ENSG00000034713
Village:Site	0.312501	3.14707e-24	ENSG00000034713
Line:Pseudotime	0.231627	8.73039e-07	ENSG00000034713
Residual	98.7252		ENSG00000034713
Line	3.34276	0.148376	ENSG00000035403
Village	2.55057e-06	0.99734	ENSG00000035403
Site	1.23029e-05	1	ENSG00000035403
Cryopreserved	2.5972	0.229987	ENSG00000035403
Replicate	1.03079e-06	1	ENSG00000035403
Pseudotime	0.507723	9.38993e-05	ENSG00000035403
Line:Village	0.88265	1.9097e-52	ENSG00000035403
Line:Cryopreserved	0.30808	4.17752e-06	ENSG00000035403
Village:Cryopreserved	0.584466	3.6637e-08	ENSG00000035403
Line:Site	0.777293	8.13067e-52	ENSG00000035403
Village:Site	1.20671	1.43627e-107	ENSG00000035403
Replicate:Village	0.159091	2.65926e-15	ENSG00000035403
Replicate:Cryopreserved	0.118034	3.74311e-06	ENSG00000035403
Line:Pseudotime	0.733681	7.63201e-54	ENSG00000035403
Residual	88.7823		ENSG00000035403
Line	1.16754e-07	0.998635	ENSG00000035499
Village	0.000362778	1	ENSG00000035499
Site	3.20247	0.441118	ENSG00000035499
Cryopreserved	3.27559	0.555345	ENSG00000035499
Replicate	0.0581765	1.70071e-08	ENSG00000035499
Pseudotime	0.398182	9.87252e-07	ENSG00000035499
Line:Cryopreserved	0.517591	1.19828e-12	ENSG00000035499
Village:Cryopreserved	3.36748		ENSG00000035499
Line:Site	0.0817228	7.2691e-06	ENSG00000035499
Village:Site	3.38948	2.61801e-173	ENSG00000035499
Line:Pseudotime	0.150679	1.17258e-05	ENSG00000035499
Residual	85.5583		ENSG00000035499
Line	1.97137	7.95234e-54	ENSG00000035687
Village	0.0742307		ENSG00000035687
Site	0.369564		ENSG00000035687
Cryopreserved	2.52256	6.36357e-78	ENSG00000035687
Pseudotime	2.69234e-05	1	ENSG00000035687
Line:Pseudotime	0.153428	2.35989e-06	ENSG00000035687
Residual	94.9088		ENSG00000035687
Line	0.433139	5.55824e-20	ENSG00000036257
Village	0.0214998	0.0210231	ENSG00000036257
Site	1.35271	1.32826e-108	ENSG00000036257
Cryopreserved	1.04675	4.23246e-32	ENSG00000036257
Replicate	0.0892844	1.14665e-11	ENSG00000036257
Pseudotime	0.539663	1.57991e-13	ENSG00000036257
Line:Pseudotime	0.0859776	0.00170031	ENSG00000036257
Residual	96.431		ENSG00000036257
Line	0.149607	7.42433e-07	ENSG00000037897
Cryopreserved	0.04949	0.00439315	ENSG00000037897
Pseudotime	1.06579	9.40493e-13	ENSG00000037897
Line:Pseudotime	0.210473	9.59931e-07	ENSG00000037897
Residual	98.5246		ENSG00000037897
Line	9.0549e-06	1	ENSG00000038427
Village	1.01222	0.204169	ENSG00000038427
Site	2.52787	2.11848e-208	ENSG00000038427
Cryopreserved	0.250193	0.591501	ENSG00000038427
Pseudotime	0.50501	0.0437454	ENSG00000038427
Line:Village	0.565786	2.66656e-43	ENSG00000038427
Line:Cryopreserved	0.566188	3.97282e-23	ENSG00000038427
Line:Pseudotime	1.95991	5.65877e-71	ENSG00000038427
Residual	92.6128		ENSG00000038427
Line	3.17599	0.0633461	ENSG00000039068
Village	1.72721	0.62044	ENSG00000039068
Site	0.652637	0.443573	ENSG00000039068
Cryopreserved	6.24176e-05	1	ENSG00000039068
Replicate	0.273756	0.682329	ENSG00000039068
Pseudotime	6.25269	2.35032e-29	ENSG00000039068
Line:Village	0.0133795	0.244336	ENSG00000039068
Line:Cryopreserved	0.338808	2.44819e-07	ENSG00000039068
Village:Cryopreserved	2.52458	1.46058e-45	ENSG00000039068
Line:Site	1.02787	4.55111e-90	ENSG00000039068
Village:Site	0.30458	1.66945e-14	ENSG00000039068
Replicate:Cryopreserved	0.717606	9.94013e-30	ENSG00000039068
Line:Pseudotime	0.95743	2.12629e-34	ENSG00000039068
Residual	82.0334		ENSG00000039068
Line	0.0236323	0.830644	ENSG00000039139
Village	3.3222e-08	0.999249	ENSG00000039139
Site	0.362986	0.611684	ENSG00000039139
Pseudotime	0.0553722	0.119922	ENSG00000039139
Line:Site	0.221996	4.79668e-16	ENSG00000039139
Village:Site	0.7207		ENSG00000039139
Line:Pseudotime	0.16942	2.76775e-07	ENSG00000039139
Residual	98.4459		ENSG00000039139
Line	0.771311	0.0229115	ENSG00000039319
Site	0.224828	0.158387	ENSG00000039319
Cryopreserved	0.506031	1.11755e-15	ENSG00000039319
Pseudotime	1.18394	2.64909e-19	ENSG00000039319
Line:Site	0.144337	1.61668e-11	ENSG00000039319
Line:Pseudotime	0.170367	5.17447e-06	ENSG00000039319
Residual	96.9992		ENSG00000039319
Line	0.561381	0.452172	ENSG00000039560
Village	0.334624	0.522322	ENSG00000039560
Site	0.188661	0.514762	ENSG00000039560
Cryopreserved	0.865322	2.32381e-24	ENSG00000039560
Replicate	1.99895e-06	1	ENSG00000039560
Pseudotime	0.377653	1.52141e-08	ENSG00000039560
Line:Village	0.456329		ENSG00000039560
Line:Site	0.473431	7.07969e-36	ENSG00000039560
Replicate:Village	0.134099	2.33547e-12	ENSG00000039560
Line:Pseudotime	0.0850767	0.00290448	ENSG00000039560
Residual	96.5234		ENSG00000039560
Line	0.327397	3.24828e-20	ENSG00000039650
Village	0.024802	0.00700414	ENSG00000039650
Site	1.37797	5.47786e-156	ENSG00000039650
Pseudotime	6.88965e-07	1	ENSG00000039650
Line:Pseudotime	0.100831	0.000179626	ENSG00000039650
Residual	98.169		ENSG00000039650
Line	0.352985	7.47511e-15	ENSG00000040199
Site	0.127091	3.78179e-16	ENSG00000040199
Cryopreserved	6.54313	3.78586e-220	ENSG00000040199
Pseudotime	0.250905	2.664e-05	ENSG00000040199
Line:Pseudotime	0.162227	3.16323e-06	ENSG00000040199
Residual	92.5637		ENSG00000040199
Line	0.140292	0.496178	ENSG00000040608
Site	0.105456	0.268108	ENSG00000040608
Cryopreserved	0.490754	0.141551	ENSG00000040608
Replicate	0.0160015	0.0158968	ENSG00000040608
Pseudotime	0.000108142	1	ENSG00000040608
Line:Cryopreserved	0.114955	0.00639227	ENSG00000040608
Line:Site	0.103985	1.85493e-05	ENSG00000040608
Line:Pseudotime	0.0972771	0.00076227	ENSG00000040608
Residual	98.9312		ENSG00000040608
Line	0.122365	3.72172e-06	ENSG00000041357
Village	0.0011343	0.709819	ENSG00000041357
Site	4.73608	0	ENSG00000041357
Cryopreserved	24.3442	0	ENSG00000041357
Replicate	0.588681	1.17574e-116	ENSG00000041357
Pseudotime	9.16368	2.99545e-48	ENSG00000041357
Line:Pseudotime	0.306159	1.5339e-15	ENSG00000041357
Residual	60.7377		ENSG00000041357
Line	0.355532	0.331387	ENSG00000041802
Village	1.75756e-05	1	ENSG00000041802
Site	2.02449	0.0503675	ENSG00000041802
Cryopreserved	0.249528		ENSG00000041802
Pseudotime	0.012193	0.744613	ENSG00000041802
Line:Village	0.139437		ENSG00000041802
Line:Site	0.357682		ENSG00000041802
Village:Site	0.257891		ENSG00000041802
Line:Pseudotime	0.193546	8.06451e-08	ENSG00000041802
Residual	96.4097		ENSG00000041802
Line	6.44375	0.000209434	ENSG00000041982
Site	0.140319	1.28537e-41	ENSG00000041982
Pseudotime	3.17497	0.402305	ENSG00000041982
Line:Pseudotime	52.1605	3.09011e-261	ENSG00000041982
Residual	38.0805		ENSG00000041982
Line	8.55238	1.02756e-55	ENSG00000042493
Village	0.686219	2.80929e-65	ENSG00000042493
Site	8.00247	0	ENSG00000042493
Cryopreserved	3.58427	7.80121e-134	ENSG00000042493
Pseudotime	1.24121	3.35282e-10	ENSG00000042493
Line:Pseudotime	0.514274	4.68596e-25	ENSG00000042493
Residual	77.4192		ENSG00000042493
Line	0.111825	0.667954	ENSG00000042753
Village	1.717e-05	1	ENSG00000042753
Site	5.6071	0.383255	ENSG00000042753
Cryopreserved	0.527802	0.0734441	ENSG00000042753
Replicate	0.118867	0.139458	ENSG00000042753
Pseudotime	8.29859	1.16357e-37	ENSG00000042753
Village:Cryopreserved	1.30776e-06	1	ENSG00000042753
Line:Site	0.469633	1.27609e-44	ENSG00000042753
Village:Site	5.37952	0	ENSG00000042753
Replicate:Village	0.0209004	0.0422662	ENSG00000042753
Line:Pseudotime	0.704534	1.12625e-28	ENSG00000042753
Residual	78.7612		ENSG00000042753
Line	4.48983	0.00817854	ENSG00000043355
Village	1.93044	0.561463	ENSG00000043355
Site	3.28432	0.0280599	ENSG00000043355
Cryopreserved	3.47686e-05	1	ENSG00000043355
Replicate	0.208196	1.08049e-33	ENSG00000043355
Pseudotime	8.58594	2.06609e-18	ENSG00000043355
Line:Village	0.0576343	0.00036085	ENSG00000043355
Village:Cryopreserved	2.33688	2.04207e-75	ENSG00000043355
Line:Site	0.73462	2.33768e-80	ENSG00000043355
Line:Pseudotime	3.91866	8.16887e-124	ENSG00000043355
Residual	74.4534		ENSG00000043355
Line	0.617912	0.490879	ENSG00000044574
Site	5.01312	0.0359903	ENSG00000044574
Cryopreserved	3.55952	0.0350794	ENSG00000044574
Replicate	0.155215	0.729635	ENSG00000044574
Pseudotime	1.93792	1.20581e-10	ENSG00000044574
Line:Site	1.42855	5.67141e-122	ENSG00000044574
Replicate:Site	0.0499421	0.00116678	ENSG00000044574
Replicate:Cryopreserved	0.471161	1.11448e-12	ENSG00000044574
Line:Pseudotime	1.16294	1.15162e-59	ENSG00000044574
Residual	85.6037		ENSG00000044574
Line	0.213144	2.09203e-05	ENSG00000046653
Village	0.483697	3.31225e-38	ENSG00000046653
Site	3.46775	0	ENSG00000046653
Cryopreserved	0.387037	1.1193e-12	ENSG00000046653
Pseudotime	1.32464	5.12724e-11	ENSG00000046653
Line:Pseudotime	0.773081	4.5013e-36	ENSG00000046653
Residual	93.3507		ENSG00000046653
Line	0.743339	8.52066e-17	ENSG00000046889
Site	1.62014	3.0838e-137	ENSG00000046889
Cryopreserved	0.520872	1.69934e-17	ENSG00000046889
Pseudotime	0.352354	5.7151e-06	ENSG00000046889
Line:Pseudotime	0.380543	5.80959e-19	ENSG00000046889
Residual	96.3827		ENSG00000046889
Line	0.45777	0.396487	ENSG00000047346
Site	0.0924324	3.61403e-08	ENSG00000047346
Cryopreserved	1.06494	0.188443	ENSG00000047346
Pseudotime	0.494706	2.56382e-10	ENSG00000047346
Line:Cryopreserved	0.368628	2.01338e-11	ENSG00000047346
Line:Pseudotime	0.0563679	0.0706889	ENSG00000047346
Residual	97.4651		ENSG00000047346
Line	0.163841	0.673121	ENSG00000047410
Village	3.64277e-05	1	ENSG00000047410
Site	1.00312	0.371038	ENSG00000047410
Cryopreserved	8.57368	0.129294	ENSG00000047410
Replicate	2.04994e-07	1	ENSG00000047410
Pseudotime	0.312279	1.288e-06	ENSG00000047410
Line:Village	0.218987	2.07371e-14	ENSG00000047410
Village:Cryopreserved	1.2642	1.87756e-21	ENSG00000047410
Line:Site	0.469234	6.6534e-38	ENSG00000047410
Village:Site	0.721466		ENSG00000047410
Replicate:Village	0.138511	2.59776e-11	ENSG00000047410
Replicate:Site	0.039488	0.00186512	ENSG00000047410
Replicate:Cryopreserved	0.174	2.78927e-06	ENSG00000047410
Line:Pseudotime	0.18399	2.21883e-08	ENSG00000047410
Residual	86.7372		ENSG00000047410
Line	1.91233	0.0608273	ENSG00000048028
Site	1.52882	0.0855274	ENSG00000048028
Replicate	0.0262463	0.000787212	ENSG00000048028
Pseudotime	0.906445	1.17223e-12	ENSG00000048028
Line:Site	0.67517	3.3811e-64	ENSG00000048028
Line:Pseudotime	0.247875	2.09254e-09	ENSG00000048028
Residual	94.7031		ENSG00000048028
Line	2.52212	1.39257e-33	ENSG00000048540
Site	1.17215	7.21388e-132	ENSG00000048540
Cryopreserved	0.871574	1.68634e-29	ENSG00000048540
Pseudotime	1.79875	7.08402e-17	ENSG00000048540
Line:Pseudotime	0.6292	1.63064e-35	ENSG00000048540
Residual	93.0062		ENSG00000048540
Line	2.1021e-07	1	ENSG00000048544
Village	0.838338		ENSG00000048544
Site	3.00966	0	ENSG00000048544
Cryopreserved	1.3022	2.12964e-41	ENSG00000048544
Pseudotime	0.758333	5.02215e-16	ENSG00000048544
Line:Pseudotime	0.154211	5.13111e-05	ENSG00000048544
Residual	93.9372		ENSG00000048544
Line	4.53154	9.25407e-31	ENSG00000048545
Village	2.14663e-07	1	ENSG00000048545
Site	1.06519	4.68721e-137	ENSG00000048545
Cryopreserved	0.00892723	0.468227	ENSG00000048545
Pseudotime	2.98161	5.48752e-10	ENSG00000048545
Line:Pseudotime	1.99936	2.08215e-44	ENSG00000048545
Residual	89.4134		ENSG00000048545
Line	0.24154	0.66129	ENSG00000048707
Village	0.40211	0.652803	ENSG00000048707
Site	0.0512583	5.37569e-06	ENSG00000048707
Cryopreserved	2.27374e-05	1	ENSG00000048707
Pseudotime	0.163517	0.000643447	ENSG00000048707
Line:Cryopreserved	0.597674	2.90949e-19	ENSG00000048707
Village:Cryopreserved	0.67677	5.63669e-12	ENSG00000048707
Line:Pseudotime	0.129559	3.80794e-05	ENSG00000048707
Residual	97.7375		ENSG00000048707
Line	0.0651644	0.618595	ENSG00000049089
Site	0.169946	9.51092e-37	ENSG00000049089
Pseudotime	38.5991	4.53645e-22	ENSG00000049089
Line:Pseudotime	7.48999	5.27181e-28	ENSG00000049089
Residual	53.6758		ENSG00000049089
Line	0.3222	0.354095	ENSG00000049192
Village	0.326218	0.0539768	ENSG00000049192
Site	0.545143	4.81087e-128	ENSG00000049192
Cryopreserved	0.603482	3.19458e-36	ENSG00000049192
Replicate	2.06472e-06	1	ENSG00000049192
Pseudotime	30.4512	5.98929e-15	ENSG00000049192
Replicate:Village	0.0730863	7.3833e-12	ENSG00000049192
Line:Pseudotime	19.2179	5.85011e-47	ENSG00000049192
Residual	48.4608		ENSG00000049192
Line	0.0757157	1.8723e-05	ENSG00000049246
Site	0.299625	9.98835e-33	ENSG00000049246
Pseudotime	0.463641	3.36983e-11	ENSG00000049246
Line:Pseudotime	0.104314	0.00283255	ENSG00000049246
Residual	99.0567		ENSG00000049246
Line	0.992708	1.39359e-39	ENSG00000049283
Site	0.121997		ENSG00000049283
Cryopreserved	1.82285		ENSG00000049283
Pseudotime	0.0529592	0.119441	ENSG00000049283
Line:Pseudotime	0.0737984	0.00604984	ENSG00000049283
Residual	96.9357		ENSG00000049283
Line	0.731637	0.162416	ENSG00000049323
Village	0.235477	0.740634	ENSG00000049323
Site	0.457174	0.0330171	ENSG00000049323
Cryopreserved	9.51444e-06	1	ENSG00000049323
Replicate	0.0530718	3.48558e-09	ENSG00000049323
Pseudotime	17.2811	2.77905e-21	ENSG00000049323
Line:Village	0.104503	1.40673e-06	ENSG00000049323
Line:Cryopreserved	0.164556	0.000198336	ENSG00000049323
Village:Cryopreserved	0.582838	1.24882e-16	ENSG00000049323
Line:Site	0.104678	1.49768e-10	ENSG00000049323
Line:Pseudotime	4.30263	0.00428518	ENSG00000049323
Residual	75.9824		ENSG00000049323
Line	1.76732e-05	0.998262	ENSG00000049449
Village	8.65712	0.420556	ENSG00000049449
Site	2.48604	0.636758	ENSG00000049449
Cryopreserved	8.04952e-06	1	ENSG00000049449
Replicate	1.8002e-07	1	ENSG00000049449
Pseudotime	8.52271	6.53012e-45	ENSG00000049449
Line:Village	1.15015	5.96466e-112	ENSG00000049449
Line:Cryopreserved	1.26817	5.82127e-48	ENSG00000049449
Village:Cryopreserved	4.25489	2.25752e-100	ENSG00000049449
Line:Site	1.65865	1.71778e-149	ENSG00000049449
Village:Site	4.73677	6.19202e-272	ENSG00000049449
Replicate:Line	0.0285743	0.000718266	ENSG00000049449
Replicate:Site	0.058326	1.55395e-05	ENSG00000049449
Replicate:Cryopreserved	0.0899761	0.000107346	ENSG00000049449
Line:Pseudotime	0.194163	1.28924e-07	ENSG00000049449
Residual	66.8944		ENSG00000049449
Line	0.042535	0.935332	ENSG00000049618
Village	0.91464	0.925573	ENSG00000049618
Site	0.256	2.09985e-32	ENSG00000049618
Cryopreserved	19.5103	0.360047	ENSG00000049618
Pseudotime	1.60172	3.91903e-24	ENSG00000049618
Line:Village	0.0734097	6.94581e-06	ENSG00000049618
Line:Cryopreserved	0.577821	7.63722e-14	ENSG00000049618
Village:Cryopreserved	9.61868	6.80912e-164	ENSG00000049618
Line:Pseudotime	0.100803	0.000176317	ENSG00000049618
Residual	67.3041		ENSG00000049618
Line	0.150855	2.39553e-08	ENSG00000050165
Village	0.190258	3.271e-16	ENSG00000050165
Site	0.687261	3.44954e-78	ENSG00000050165
Pseudotime	2.62403	3.66758e-11	ENSG00000050165
Line:Pseudotime	0.130953	0.00341388	ENSG00000050165
Residual	96.2166		ENSG00000050165
Line	8.6738	0.129188	ENSG00000050344
Village	2.86745	0.307393	ENSG00000050344
Site	1.22267	0.587874	ENSG00000050344
Cryopreserved	4.41589	0.205338	ENSG00000050344
Replicate	0.0081744	0.867558	ENSG00000050344
Pseudotime	12.0507	2.3489e-50	ENSG00000050344
Line:Cryopreserved	1.76323	2.05863e-54	ENSG00000050344
Line:Site	0.686529	2.97448e-58	ENSG00000050344
Village:Site	1.91902	4.05945e-125	ENSG00000050344
Replicate:Cryopreserved	0.0589196	0.00467121	ENSG00000050344
Line:Pseudotime	1.16404	3.82422e-88	ENSG00000050344
Residual	65.1696		ENSG00000050344
Line	0.144693	1.18467e-09	ENSG00000050405
Village	0.186134	3.47002e-16	ENSG00000050405
Site	0.77231	1.15819e-86	ENSG00000050405
Replicate	0.0349043	6.42154e-05	ENSG00000050405
Pseudotime	0.0148475	0.539738	ENSG00000050405
Line:Pseudotime	0.0838799	0.00735494	ENSG00000050405
Residual	98.7632		ENSG00000050405
Line	0.0279739		ENSG00000050426
Village	3.67813e-05		ENSG00000050426
Site	5.62292	0.11625	ENSG00000050426
Cryopreserved	0.921383	0.334205	ENSG00000050426
Replicate	0.00893886	0.0767636	ENSG00000050426
Pseudotime	0.816314	3.56013e-10	ENSG00000050426
Village:Cryopreserved	0.332471	6.77192e-05	ENSG00000050426
Line:Site	0.105797	2.39116e-07	ENSG00000050426
Village:Site	1.56222	2.65069e-77	ENSG00000050426
Line:Pseudotime	0.311271	2.15128e-12	ENSG00000050426
Residual	90.2907		ENSG00000050426
Line	0.0822476	3.21546e-05	ENSG00000050438
Cryopreserved	3.00495	1.901e-145	ENSG00000050438
Pseudotime	2.01477	1.97134e-31	ENSG00000050438
Line:Pseudotime	0.10574	0.00203112	ENSG00000050438
Residual	94.7923		ENSG00000050438
Line	0.725738	3.93801e-21	ENSG00000050820
Village	1.1579	1.79174e-95	ENSG00000050820
Site	0.588483	2.2296e-78	ENSG00000050820
Pseudotime	2.95105	1.15829e-27	ENSG00000050820
Line:Pseudotime	0.235515	4.61532e-10	ENSG00000050820
Residual	94.3413		ENSG00000050820
Line	3.95299	1.04649e-20	ENSG00000051108
Village	2.80282	5.19776e-257	ENSG00000051108
Site	6.50548	0	ENSG00000051108
Cryopreserved	3.71584	4.86934e-135	ENSG00000051108
Pseudotime	0.500232	0.292371	ENSG00000051108
Line:Pseudotime	3.54628	2.79242e-150	ENSG00000051108
Residual	78.9764		ENSG00000051108
Line	1.05507		ENSG00000051128
Village	1.26809e-05	1	ENSG00000051128
Site	0.459588	0.709437	ENSG00000051128
Cryopreserved	2.01046e-06	1	ENSG00000051128
Pseudotime	28.1087	4.04052e-66	ENSG00000051128
Village:Cryopreserved	0.311594	1.21326e-10	ENSG00000051128
Line:Site	0.84962	8.83302e-97	ENSG00000051128
Village:Site	1.16092	3.40533e-100	ENSG00000051128
Line:Pseudotime	0.25331	1.28232e-08	ENSG00000051128
Residual	67.8012		ENSG00000051128
Line	0.0630764		ENSG00000051341
Site	0.135905		ENSG00000051341
Cryopreserved	0.0293501	0.127183	ENSG00000051341
Pseudotime	0.468989	6.53549e-10	ENSG00000051341
Line:Site	0.0496533	0.000914233	ENSG00000051341
Line:Pseudotime	0.0894097	0.00248189	ENSG00000051341
Residual	99.1636		ENSG00000051341
Line	3.52281	0.0871825	ENSG00000051523
Village	1.18033e-07	1	ENSG00000051523
Site	0.000162784	0.998762	ENSG00000051523
Cryopreserved	3.77512	0.0218482	ENSG00000051523
Replicate	8.00347e-07	1	ENSG00000051523
Pseudotime	15.8517	6.67374e-58	ENSG00000051523
Line:Village	0.53893	6.47603e-40	ENSG00000051523
Line:Cryopreserved	0.0564028	0.0920716	ENSG00000051523
Village:Cryopreserved	1.63328e-08	1	ENSG00000051523
Line:Site	0.780219		ENSG00000051523
Village:Site	4.26399	0	ENSG00000051523
Replicate:Village	0.521519	4.6346e-65	ENSG00000051523
Replicate:Cryopreserved	0.271282	2.09116e-15	ENSG00000051523
Line:Pseudotime	0.364887	3.6241e-29	ENSG00000051523
Residual	70.053		ENSG00000051523
Line	8.73979	1.77946e-91	ENSG00000051596
Village	0.252386	1.86888e-22	ENSG00000051596
Cryopreserved	1.17616	2.55031e-58	ENSG00000051596
Pseudotime	8.58514e-07	1	ENSG00000051596
Line:Pseudotime	0.500252	4.14235e-37	ENSG00000051596
Residual	89.3314		ENSG00000051596
Line	0.26101	0.42276	ENSG00000051620
Site	0.904105	0.111587	ENSG00000051620
Cryopreserved	0.748089	5.03854e-23	ENSG00000051620
Replicate	0.109854	5.3396e-14	ENSG00000051620
Pseudotime	0.285332	0.00026551	ENSG00000051620
Line:Site	0.476519	7.55956e-42	ENSG00000051620
Line:Pseudotime	0.372005	2.57122e-17	ENSG00000051620
Residual	96.8431		ENSG00000051620
Line	5.42378e-05	1	ENSG00000052802
Site	1.07982	0.000784879	ENSG00000052802
Cryopreserved	15.0478	0.00823833	ENSG00000052802
Replicate	0.0744051	0.703368	ENSG00000052802
Pseudotime	0.990604	2.92724e-12	ENSG00000052802
Line:Cryopreserved	1.18363	7.62943e-35	ENSG00000052802
Replicate:Site	0.0342651	0.00627922	ENSG00000052802
Replicate:Cryopreserved	0.194011	5.96414e-06	ENSG00000052802
Line:Pseudotime	0.480095	3.55773e-23	ENSG00000052802
Residual	80.9153		ENSG00000052802
Line	0.256907	5.86915e-14	ENSG00000052841
Village	0.0562222	3.05061e-05	ENSG00000052841
Site	0.176763	2.31003e-19	ENSG00000052841
Pseudotime	1.7926	3.03251e-28	ENSG00000052841
Line:Pseudotime	0.115702	0.000272429	ENSG00000052841
Residual	97.6018		ENSG00000052841
Line	25.5802	2.30566e-46	ENSG00000053438
Village	0.0540725	1.26782e-07	ENSG00000053438
Site	0.681789	2.93481e-139	ENSG00000053438
Pseudotime	3.59884	0.000712989	ENSG00000053438
Line:Pseudotime	8.91897	0	ENSG00000053438
Residual	61.1661		ENSG00000053438
Line	0.000474122	1	ENSG00000053501
Village	1.71673	0.0385417	ENSG00000053501
Site	3.38672	0	ENSG00000053501
Cryopreserved	3.20509	1.65236e-101	ENSG00000053501
Replicate	0.0199241	0.0032555	ENSG00000053501
Pseudotime	1.00299	8.25094e-17	ENSG00000053501
Line:Village	0.318534	5.29811e-28	ENSG00000053501
Line:Pseudotime	0.191221	6.01956e-07	ENSG00000053501
Residual	90.1583		ENSG00000053501
Line	0.0827672	3.48699e-06	ENSG00000053770
Village	4.78212e-06	1	ENSG00000053770
Site	0.270599	0.447869	ENSG00000053770
Cryopreserved	2.20906	6.52686e-54	ENSG00000053770
Pseudotime	0.0509604	0.122698	ENSG00000053770
Village:Site	0.324842	4.73362e-26	ENSG00000053770
Line:Pseudotime	0.100137	0.000589183	ENSG00000053770
Residual	96.9616		ENSG00000053770
Line	0.14513		ENSG00000054118
Village	0.0012349		ENSG00000054118
Site	1.45926		ENSG00000054118
Cryopreserved	0.0294112	0.84178	ENSG00000054118
Replicate	0.117412	0.58451	ENSG00000054118
Pseudotime	0.746397	1.56506e-18	ENSG00000054118
Village:Site	4.17048	2.29372e-284	ENSG00000054118
Replicate:Cryopreserved	0.194358	4.33564e-07	ENSG00000054118
Line:Pseudotime	0.0899173	0.00244803	ENSG00000054118
Residual	93.0464		ENSG00000054118
Line	0.0442393	0.00208601	ENSG00000054179
Site	0.259532		ENSG00000054179
Pseudotime	0.156645	0.00021559	ENSG00000054179
Line:Pseudotime	0.0930976	0.00660301	ENSG00000054179
Residual	99.4465		ENSG00000054179
Line	3.45145	2.87316e-70	ENSG00000054277
Village	0.319007	4.93781e-25	ENSG00000054277
Site	0.242801	1.25273e-28	ENSG00000054277
Cryopreserved	0.452702	1.17533e-14	ENSG00000054277
Replicate	0.0224709	0.00171911	ENSG00000054277
Pseudotime	0.273334	2.99608e-07	ENSG00000054277
Line:Pseudotime	0.0823652	0.0059119	ENSG00000054277
Residual	95.1559		ENSG00000054277
Line	8.14607	6.48278e-51	ENSG00000054282
Site	3.7712	0	ENSG00000054282
Cryopreserved	7.1499	1.65613e-276	ENSG00000054282
Replicate	0.0175324	0.00302867	ENSG00000054282
Pseudotime	1.23577e-06	1	ENSG00000054282
Line:Pseudotime	1.93349	3.17095e-286	ENSG00000054282
Residual	78.9818		ENSG00000054282
Line	6.97497	0.00148181	ENSG00000054598
Site	0.0240208	2.00752e-16	ENSG00000054598
Cryopreserved	0.116388	9.3796e-23	ENSG00000054598
Pseudotime	0.0749451	0.990241	ENSG00000054598
Line:Pseudotime	76.6895	0	ENSG00000054598
Residual	16.1202		ENSG00000054598
Line	0.185418	6.38452e-07	ENSG00000054965
Site	0.425594	1.74261e-50	ENSG00000054965
Pseudotime	0.831458	1.79352e-09	ENSG00000054965
Line:Pseudotime	0.308461	1.24441e-08	ENSG00000054965
Residual	98.2491		ENSG00000054965
Line	0.042061	0.000602348	ENSG00000054967
Site	0.285247	3.66848e-37	ENSG00000054967
Pseudotime	8.81596e-05	1	ENSG00000054967
Line:Pseudotime	0.0987568	0.000217751	ENSG00000054967
Residual	99.5738		ENSG00000054967
Line	1.7967	5.43271e-44	ENSG00000055332
Village	0.145735	1.32966e-12	ENSG00000055332
Site	0.0329557	0.000143229	ENSG00000055332
Pseudotime	0.21881	2.47985e-05	ENSG00000055332
Line:Pseudotime	0.142878	5.93448e-05	ENSG00000055332
Residual	97.6629		ENSG00000055332
Line	4.64703	0.00100778	ENSG00000056050
Village	9.31804e-06	1	ENSG00000056050
Site	1.00897	0.445547	ENSG00000056050
Cryopreserved	0.201394	9.69503e-06	ENSG00000056050
Pseudotime	0.059944	0.119924	ENSG00000056050
Line:Site	0.181781	5.12045e-14	ENSG00000056050
Village:Site	1.17293	6.17949e-80	ENSG00000056050
Line:Pseudotime	0.183013	1.83073e-07	ENSG00000056050
Residual	92.5449		ENSG00000056050
Line	0.203498	9.28478e-07	ENSG00000056291
Site	0.64277	3.2589e-54	ENSG00000056291
Cryopreserved	2.15383	1.44789e-68	ENSG00000056291
Pseudotime	0.0751062	0.268517	ENSG00000056291
Line:Pseudotime	0.448674	4.05185e-24	ENSG00000056291
Residual	96.4761		ENSG00000056291
Line	1.76448	0.083784	ENSG00000057608
Village	6.37759	0.0314837	ENSG00000057608
Site	0.541541	0.487099	ENSG00000057608
Replicate	0.0768791	0.792102	ENSG00000057608
Pseudotime	2.41441e-05	1	ENSG00000057608
Line:Village	0.221031	8.03812e-14	ENSG00000057608
Line:Site	0.228584	7.27296e-18	ENSG00000057608
Village:Site	0.57021	2.68107e-31	ENSG00000057608
Replicate:Village	0.311592	8.16238e-21	ENSG00000057608
Line:Pseudotime	0.131259	4.52438e-06	ENSG00000057608
Residual	89.7768		ENSG00000057608
Line	2.11371e-06	1	ENSG00000057757
Village	2.09798	0.504338	ENSG00000057757
Site	2.57283	0.116536	ENSG00000057757
Cryopreserved	1.65179e-05	0.993299	ENSG00000057757
Pseudotime	0.633251	3.41551e-11	ENSG00000057757
Line:Village	0.209299	4.10943e-17	ENSG00000057757
Village:Cryopreserved	1.85791		ENSG00000057757
Line:Site	0.32716	1.79852e-30	ENSG00000057757
Village:Site	0.455397	1.06176e-21	ENSG00000057757
Line:Pseudotime	0.102894	0.000351883	ENSG00000057757
Residual	91.7433		ENSG00000057757
Line	0.00587413	0.921388	ENSG00000057935
Village	0.485795	7.10721e-48	ENSG00000057935
Site	2.18402	8.53565e-295	ENSG00000057935
Pseudotime	14.0342	4.36436e-32	ENSG00000057935
Line:Pseudotime	3.54247	2.73396e-218	ENSG00000057935
Residual	79.7477		ENSG00000057935
Line	0.0163485		ENSG00000058091
Village	0.0691043	0.60519	ENSG00000058091
Site	0.23933	0.457225	ENSG00000058091
Cryopreserved	0.524111	5.27525e-15	ENSG00000058091
Pseudotime	1.94886	1.09353e-12	ENSG00000058091
Line:Village	0.143927	4.38513e-08	ENSG00000058091
Line:Site	0.517649		ENSG00000058091
Line:Pseudotime	0.448462	1.07004e-18	ENSG00000058091
Residual	96.0922		ENSG00000058091
Line	0.388609	0.265117	ENSG00000058272
Village	1.28054e-05	1	ENSG00000058272
Site	0.689851	0.523009	ENSG00000058272
Cryopreserved	4.89909	0.14621	ENSG00000058272
Replicate	3.11e-06	1	ENSG00000058272
Pseudotime	0.0431452	0.259188	ENSG00000058272
Village:Cryopreserved	0.736017	2.83146e-10	ENSG00000058272
Line:Site	0.413516	6.54969e-32	ENSG00000058272
Village:Site	0.892534	9.0881e-41	ENSG00000058272
Replicate:Village	0.165967	1.33203e-14	ENSG00000058272
Replicate:Cryopreserved	0.171594	2.69747e-08	ENSG00000058272
Line:Pseudotime	0.196592	2.68901e-10	ENSG00000058272
Residual	91.4031		ENSG00000058272
Line	0.0706202	0.144104	ENSG00000058673
Site	0.829788	0.00103353	ENSG00000058673
Cryopreserved	38.12	0	ENSG00000058673
Replicate	0.0214595	7.46286e-05	ENSG00000058673
Pseudotime	0.23383	2.00288e-07	ENSG00000058673
Line:Site	0.0369775	4.03043e-05	ENSG00000058673
Line:Pseudotime	0.146132	2.11796e-12	ENSG00000058673
Residual	60.5412		ENSG00000058673
Line	2.34087	0.225438	ENSG00000059804
Site	5.65068e-06	1	ENSG00000059804
Cryopreserved	2.32042	0.160208	ENSG00000059804
Replicate	4.85309e-07	0.997031	ENSG00000059804
Pseudotime	3.14022	6.92589e-25	ENSG00000059804
Line:Cryopreserved	0.652927	5.2572e-10	ENSG00000059804
Line:Site	1.63303	1.77485e-173	ENSG00000059804
Replicate:Cryopreserved	0.188219	1.97019e-13	ENSG00000059804
Line:Pseudotime	0.739737	6.4014e-47	ENSG00000059804
Residual	88.9846		ENSG00000059804
Line	0.468421	0.835215	ENSG00000060138
Village	0.000443565	1	ENSG00000060138
Site	3.66745		ENSG00000060138
Cryopreserved	12.6462	0.190426	ENSG00000060138
Replicate	4.8166e-05	1	ENSG00000060138
Pseudotime	3.88648	8.29986e-54	ENSG00000060138
Line:Village	1.04218	1.43711e-67	ENSG00000060138
Line:Cryopreserved	0.927509	1.43387e-22	ENSG00000060138
Village:Cryopreserved	2.42741	1.86931e-33	ENSG00000060138
Line:Site	2.57018		ENSG00000060138
Village:Site	1.07526	2.42386e-71	ENSG00000060138
Replicate:Village	0.835598	2.75454e-84	ENSG00000060138
Replicate:Site	0.0955693	3.68331e-11	ENSG00000060138
Line:Pseudotime	0.101422	0.00010767	ENSG00000060138
Residual	70.2558		ENSG00000060138
Line	3.16096e-05	0.998824	ENSG00000060688
Village	4.51532e-09	0.998602	ENSG00000060688
Site	2.42973	0.0198458	ENSG00000060688
Cryopreserved	7.07508	0.0420098	ENSG00000060688
Replicate	0.183259	1.45688e-26	ENSG00000060688
Pseudotime	4.45423	1.41489e-36	ENSG00000060688
Line:Cryopreserved	1.33684	2.50346e-41	ENSG00000060688
Line:Site	0.34714	1.2301e-28	ENSG00000060688
Village:Site	0.175861		ENSG00000060688
Line:Pseudotime	0.255141	3.01601e-10	ENSG00000060688
Residual	83.7427		ENSG00000060688
Line	1.05703	0.227976	ENSG00000060749
Village	0.554615	0.276438	ENSG00000060749
Site	0.714049	0.0180911	ENSG00000060749
Cryopreserved	1.83243	0.0983942	ENSG00000060749
Pseudotime	1.13074	1.4716e-14	ENSG00000060749
Line:Village	0.312944	4.43377e-16	ENSG00000060749
Line:Cryopreserved	0.315963	7.62464e-06	ENSG00000060749
Line:Site	0.11338	1.01548e-07	ENSG00000060749
Line:Pseudotime	0.374634	5.85022e-14	ENSG00000060749
Residual	93.5942		ENSG00000060749
Line	1.01207	6.60884e-31	ENSG00000060762
Village	0.0011722	0.784625	ENSG00000060762
Site	2.73845	0	ENSG00000060762
Pseudotime	0.963021	6.96371e-16	ENSG00000060762
Line:Pseudotime	0.149334	1.46248e-06	ENSG00000060762
Residual	95.136		ENSG00000060762
Line	0.179396	1.30652e-09	ENSG00000060971
Village	0.0394262	0.000965179	ENSG00000060971
Site	2.30662	2.12778e-273	ENSG00000060971
Cryopreserved	0.29728	1.07775e-09	ENSG00000060971
Replicate	0.0348811	8.39383e-05	ENSG00000060971
Pseudotime	0.794807	3.40357e-16	ENSG00000060971
Line:Pseudotime	0.146222	3.36195e-06	ENSG00000060971
Residual	96.2014		ENSG00000060971
Line	1.84846	0.801855	ENSG00000060982
Village	3.1951	0.182438	ENSG00000060982
Site	8.51338	0.0921222	ENSG00000060982
Cryopreserved	5.41251	0.502295	ENSG00000060982
Replicate	0.0478739	0.881136	ENSG00000060982
Pseudotime	0.0274414	0.753535	ENSG00000060982
Line:Cryopreserved	7.86232	2.56774e-230	ENSG00000060982
Line:Site	2.47547	1.23138e-187	ENSG00000060982
Village:Site	1.12348	2.44223e-71	ENSG00000060982
Replicate:Site	0.0888335	4.03153e-07	ENSG00000060982
Replicate:Cryopreserved	0.369638	4.23233e-13	ENSG00000060982
Line:Pseudotime	0.855231	2.6295e-59	ENSG00000060982
Residual	68.1803		ENSG00000060982
Line	0.0936822	2.35225e-05	ENSG00000061273
Site	0.212492	4.039e-23	ENSG00000061273
Cryopreserved	0.656544	2.2258e-21	ENSG00000061273
Pseudotime	0.181431	0.000148426	ENSG00000061273
Line:Pseudotime	0.119582	0.000512772	ENSG00000061273
Residual	98.7363		ENSG00000061273
Line	0.0170647	0.673631	ENSG00000061656
Village	0.145869	1.28617e-12	ENSG00000061656
Site	0.188371		ENSG00000061656
Pseudotime	4.94194e-07	1	ENSG00000061656
Line:Site	0.0640316	5.3891e-05	ENSG00000061656
Line:Pseudotime	0.0671903	0.00638739	ENSG00000061656
Residual	99.5175		ENSG00000061656
Line	0.114433	0.00151427	ENSG00000061676
Cryopreserved	21.1606	0	ENSG00000061676
Pseudotime	0.554764	5.95603e-05	ENSG00000061676
Line:Pseudotime	0.741115	1.52447e-50	ENSG00000061676
Residual	77.4291		ENSG00000061676
Line	0.464744	5.2289e-23	ENSG00000061918
Site	0.122737	2.25678e-14	ENSG00000061918
Cryopreserved	0.922148	8.84025e-31	ENSG00000061918
Pseudotime	0.0429904	0.135006	ENSG00000061918
Line:Pseudotime	0.0811414	0.00461171	ENSG00000061918
Residual	98.3662		ENSG00000061918
Line	0.520159	0.542221	ENSG00000061936
Village	3.57114e-05	1	ENSG00000061936
Site	1.37589	0.553002	ENSG00000061936
Cryopreserved	1.92654e-05	1	ENSG00000061936
Pseudotime	2.43894	1.13384e-39	ENSG00000061936
Line:Cryopreserved	0.104243	0.0323896	ENSG00000061936
Village:Cryopreserved	2.4547	1.55593e-60	ENSG00000061936
Line:Site	1.36822	8.74798e-101	ENSG00000061936
Village:Site	1.85572	4.71913e-101	ENSG00000061936
Line:Pseudotime	0.130864	0.000117553	ENSG00000061936
Residual	89.7512		ENSG00000061936
Line	0.112297		ENSG00000061938
Cryopreserved	2.67376		ENSG00000061938
Pseudotime	0.0713381	0.0869643	ENSG00000061938
Line:Pseudotime	0.0819616	0.00806046	ENSG00000061938
Residual	97.0606		ENSG00000061938
Line	0.175315	6.52187e-11	ENSG00000062194
Village	6.06225e-06	1	ENSG00000062194
Site	4.1755e-05	1	ENSG00000062194
Cryopreserved	15.6374	0.0640544	ENSG00000062194
Replicate	0.0805731	0.725794	ENSG00000062194
Pseudotime	2.05217	2.62842e-37	ENSG00000062194
Village:Cryopreserved	1.03052	6.80717e-18	ENSG00000062194
Village:Site	1.71972	1.35543e-111	ENSG00000062194
Replicate:Village	0.248063	4.48942e-19	ENSG00000062194
Line:Pseudotime	0.127438	8.11496e-06	ENSG00000062194
Residual	78.9287		ENSG00000062194
Line	0.00434867	0.627863	ENSG00000062282
Village	0.200796	5.10835e-17	ENSG00000062282
Site	0.23182	2.20844e-25	ENSG00000062282
Pseudotime	1.73763	2.93212e-22	ENSG00000062282
Line:Pseudotime	0.200332	5.89592e-05	ENSG00000062282
Residual	97.6251		ENSG00000062282
Line	0.14171	1.75528e-06	ENSG00000062716
Village	0.461356	2.27455e-35	ENSG00000062716
Site	0.459077	4.2165e-37	ENSG00000062716
Cryopreserved	0.704364	1.09906e-21	ENSG00000062716
Replicate	0.0221411	0.00266042	ENSG00000062716
Pseudotime	0.145904	0.00718685	ENSG00000062716
Line:Pseudotime	0.208542	9.8069e-09	ENSG00000062716
Residual	97.8569		ENSG00000062716
Line	0.0753996	0.798114	ENSG00000063015
Village	1.81552e-08	0.997116	ENSG00000063015
Site	4.30873e-05	0.988497	ENSG00000063015
Cryopreserved	0.0514371	0.0574635	ENSG00000063015
Pseudotime	2.13277	1.56677e-13	ENSG00000063015
Line:Village	0.180662	4.43761e-11	ENSG00000063015
Line:Site	0.366796	1.49311e-28	ENSG00000063015
Village:Site	0.470368	1.60013e-30	ENSG00000063015
Line:Pseudotime	0.661234	1.6397e-09	ENSG00000063015
Residual	96.0613		ENSG00000063015
Line	0.407664	0.471086	ENSG00000063046
Village	8.09047e-05	1	ENSG00000063046
Site	0.778917	0.863262	ENSG00000063046
Cryopreserved	5.32892	7.48424e-144	ENSG00000063046
Replicate	8.52051e-06	0.99445	ENSG00000063046
Pseudotime	4.60044	4.20722e-21	ENSG00000063046
Line:Village	0.41103	5.99282e-28	ENSG00000063046
Line:Site	0.150502	3.39405e-11	ENSG00000063046
Village:Site	6.04773		ENSG00000063046
Replicate:Village	0.213018	8.67306e-24	ENSG00000063046
Replicate:Site	0.0956778	7.51992e-11	ENSG00000063046
Line:Pseudotime	1.00006	1.9094e-31	ENSG00000063046
Residual	80.9659		ENSG00000063046
Line	0.442233	6.46461e-17	ENSG00000063176
Site	0.463693	9.85103e-50	ENSG00000063176
Pseudotime	0.230434	0.000559256	ENSG00000063176
Line:Pseudotime	0.15623	0.000246553	ENSG00000063176
Residual	98.7074		ENSG00000063176
Line	2.09312	0.162858	ENSG00000063177
Village	0.00012831	0.998596	ENSG00000063177
Site	13.0298	0.55166	ENSG00000063177
Cryopreserved	2.40635e-05	0.99647	ENSG00000063177
Replicate	0.0421894	0.702955	ENSG00000063177
Pseudotime	1.91541	0.00101902	ENSG00000063177
Line:Village	0.37399	2.99855e-34	ENSG00000063177
Line:Cryopreserved	0.276712	9.1144e-09	ENSG00000063177
Village:Cryopreserved	2.04153	4.89042e-47	ENSG00000063177
Line:Site	0.962175	1.27091e-108	ENSG00000063177
Village:Site	22.385	0	ENSG00000063177
Replicate:Village	0.0951659	6.96565e-11	ENSG00000063177
Replicate:Site	0.0601581	2.4851e-09	ENSG00000063177
Line:Pseudotime	3.56018	2.79675e-80	ENSG00000063177
Residual	53.1644		ENSG00000063177
Line	0.555625	4.69963e-14	ENSG00000063241
Site	2.03237		ENSG00000063241
Cryopreserved	0.422744	2.1535e-14	ENSG00000063241
Pseudotime	0.596718	3.7344e-05	ENSG00000063241
Line:Pseudotime	0.378681	8.02848e-14	ENSG00000063241
Residual	96.0139		ENSG00000063241
Line	0.47431	1.55144e-22	ENSG00000063322
Site	0.11304	1.31345e-10	ENSG00000063322
Cryopreserved	0.909026	1.63181e-29	ENSG00000063322
Replicate	0.021324	0.00280893	ENSG00000063322
Pseudotime	1.78659e-06	1	ENSG00000063322
Line:Pseudotime	0.118412	3.77529e-05	ENSG00000063322
Residual	98.3639		ENSG00000063322
Line	7.41144e-07	1	ENSG00000063660
Site	0.175355	0.200851	ENSG00000063660
Cryopreserved	0.837929	2.18156e-25	ENSG00000063660
Pseudotime	0.953463	1.0619e-15	ENSG00000063660
Line:Site	0.169646	1.34275e-19	ENSG00000063660
Line:Pseudotime	0.123976	0.0013648	ENSG00000063660
Residual	97.7396		ENSG00000063660
Line	3.16223	0.000330597	ENSG00000064042
Village	0.0374221	7.31256e-06	ENSG00000064042
Pseudotime	12.5677	2.07073e-05	ENSG00000064042
Line:Pseudotime	26.5574	2.95625e-167	ENSG00000064042
Residual	57.6752		ENSG00000064042
Line	0.777028	0.202182	ENSG00000064115
Village	3.50367		ENSG00000064115
Site	4.03991		ENSG00000064115
Cryopreserved	0.00150013	1	ENSG00000064115
Replicate	0.00756856	0.944181	ENSG00000064115
Pseudotime	0.503903	4.22047e-15	ENSG00000064115
Line:Village	0.239489	3.44951e-15	ENSG00000064115
Village:Cryopreserved	0.861814	1.13778e-13	ENSG00000064115
Line:Site	0.183462	2.87811e-14	ENSG00000064115
Replicate:Village	0.186583	2.63962e-12	ENSG00000064115
Line:Pseudotime	0.0926732	0.00407873	ENSG00000064115
Residual	89.6024		ENSG00000064115
Line	0.388906	6.31973e-15	ENSG00000064545
Village	0.940174	2.19401e-70	ENSG00000064545
Site	0.0820475	7.55216e-10	ENSG00000064545
Cryopreserved	0.077199	0.00413045	ENSG00000064545
Pseudotime	0.015054	0.698709	ENSG00000064545
Line:Pseudotime	0.185655	2.40511e-06	ENSG00000064545
Residual	98.311		ENSG00000064545
Line	0.375935	6.8152e-13	ENSG00000064655
Village	0.183516	3.22686e-15	ENSG00000064655
Site	0.152073	1.8163e-18	ENSG00000064655
Pseudotime	0.455129	0.0157107	ENSG00000064655
Line:Pseudotime	0.37301	3.05746e-05	ENSG00000064655
Residual	98.4603		ENSG00000064655
Line	2.40008	0.180318	ENSG00000064666
Village	9.33614e-10	1	ENSG00000064666
Site	2.38659		ENSG00000064666
Cryopreserved	2.07733		ENSG00000064666
Replicate	1.02383e-10	0.999602	ENSG00000064666
Pseudotime	0.0641636	0.262448	ENSG00000064666
Line:Village	0.511649		ENSG00000064666
Village:Cryopreserved	3.15848		ENSG00000064666
Line:Site	1.49959	1.82619e-111	ENSG00000064666
Village:Site	2.50268		ENSG00000064666
Replicate:Village	0.242041	7.60609e-19	ENSG00000064666
Line:Pseudotime	0.351396	4.92362e-23	ENSG00000064666
Residual	84.806		ENSG00000064666
Line	6.60637	0.000366139	ENSG00000064687
Site	1.88258	0.00468847	ENSG00000064687
Cryopreserved	0.48951	1.30321e-16	ENSG00000064687
Replicate	0.0442422	2.59439e-06	ENSG00000064687
Pseudotime	0.0570822	0.249954	ENSG00000064687
Line:Site	0.153925	2.34675e-11	ENSG00000064687
Line:Pseudotime	0.281292	1.98017e-09	ENSG00000064687
Residual	90.485		ENSG00000064687
Line	0.776771	5.2829e-24	ENSG00000064692
Site	0.680062	5.57015e-80	ENSG00000064692
Pseudotime	0.14217	0.0323824	ENSG00000064692
Line:Pseudotime	0.277611	7.31975e-11	ENSG00000064692
Residual	98.1234		ENSG00000064692
Line	0.188984	4.17398e-07	ENSG00000065060
Village	0.329946	9.01188e-26	ENSG00000065060
Site	1.53805	7.54135e-169	ENSG00000065060
Cryopreserved	0.255989	1.87301e-08	ENSG00000065060
Pseudotime	2.71682e-05	1	ENSG00000065060
Line:Pseudotime	0.416548	2.45636e-22	ENSG00000065060
Residual	97.2705		ENSG00000065060
Line	0.122237	0.615041	ENSG00000065150
Village	0.0496639	0.958141	ENSG00000065150
Site	1.76651	0.0355474	ENSG00000065150
Cryopreserved	2.57043	0.247613	ENSG00000065150
Replicate	0.0545461	7.07983e-08	ENSG00000065150
Pseudotime	0.791699	2.04689e-05	ENSG00000065150
Line:Village	0.191005	2.43523e-10	ENSG00000065150
Line:Cryopreserved	0.0254915	0.37083	ENSG00000065150
Village:Cryopreserved	0.736478	4.47827e-08	ENSG00000065150
Village:Site	0.107801	9.53652e-06	ENSG00000065150
Line:Pseudotime	0.681932	1.84865e-21	ENSG00000065150
Residual	92.9022		ENSG00000065150
Line	2.63499	0.431441	ENSG00000065154
Village	2.28074e-08	0.99663	ENSG00000065154
Site	3.47709e-05	1	ENSG00000065154
Cryopreserved	8.50922	0.14898	ENSG00000065154
Replicate	0.0608839	3.02691e-09	ENSG00000065154
Pseudotime	0.492848	9.91568e-08	ENSG00000065154
Line:Village	0.281719	3.27087e-18	ENSG00000065154
Line:Cryopreserved	2.34177	1.38076e-51	ENSG00000065154
Village:Cryopreserved	0.447217	5.68458e-07	ENSG00000065154
Line:Site	0.28702	8.84605e-25	ENSG00000065154
Village:Site	1.85387	1.3281e-124	ENSG00000065154
Line:Pseudotime	0.212478	8.96457e-10	ENSG00000065154
Residual	82.878		ENSG00000065154
Line	8.19436		ENSG00000065268
Village	0.188755	0.470384	ENSG00000065268
Site	0.377552		ENSG00000065268
Cryopreserved	3.07998	3.70731e-81	ENSG00000065268
Replicate	5.76057e-05	1	ENSG00000065268
Pseudotime	0.403835	8.78176e-06	ENSG00000065268
Village:Site	0.211148	1.14932e-11	ENSG00000065268
Replicate:Village	0.0542729		ENSG00000065268
Line:Pseudotime	0.218283	1.27039e-08	ENSG00000065268
Residual	87.2718		ENSG00000065268
Line	0.367148	0.803404	ENSG00000065320
Site	0.000997444	0.806354	ENSG00000065320
Cryopreserved	0.425981	0.746622	ENSG00000065320
Replicate	0.0258437	0.000655626	ENSG00000065320
Pseudotime	0.798914	1.73059e-10	ENSG00000065320
Line:Cryopreserved	1.75138	2.76179e-57	ENSG00000065320
Line:Pseudotime	0.244603	3.66084e-07	ENSG00000065320
Residual	96.3851		ENSG00000065320
Line	9.92234	0.0468273	ENSG00000065518
Village	2.22358	0.757767	ENSG00000065518
Site	1.67163	0.831845	ENSG00000065518
Cryopreserved	8.46914	0.102366	ENSG00000065518
Replicate	2.11931e-05	1	ENSG00000065518
Pseudotime	2.03026	6.76665e-22	ENSG00000065518
Line:Village	0.440205	1.08273e-34	ENSG00000065518
Line:Cryopreserved	0.54567	1.19554e-11	ENSG00000065518
Village:Cryopreserved	0.295817	3.4553e-05	ENSG00000065518
Line:Site	2.76024	0	ENSG00000065518
Village:Site	8.81946		ENSG00000065518
Replicate:Village	0.923204	2.29364e-132	ENSG00000065518
Line:Pseudotime	0.446828	5.2166e-36	ENSG00000065518
Residual	61.4516		ENSG00000065518
Line	0.000709108	1	ENSG00000065548
Site	4.10596	0.015725	ENSG00000065548
Cryopreserved	13.9848	0.00324082	ENSG00000065548
Replicate	0.116576	3.56236e-18	ENSG00000065548
Pseudotime	1.49298	2.50971e-27	ENSG00000065548
Line:Cryopreserved	0.547046		ENSG00000065548
Line:Site	0.949504	4.68813e-80	ENSG00000065548
Line:Pseudotime	0.2066	2.29174e-12	ENSG00000065548
Residual	78.5958		ENSG00000065548
Line	1.27721		ENSG00000065717
Village	0.0350218	0.418487	ENSG00000065717
Site	0.472563	0.157101	ENSG00000065717
Pseudotime	0.183537	9.86276e-05	ENSG00000065717
Line:Site	0.302373	7.51675e-22	ENSG00000065717
Village:Site	0.0292668	0.0445585	ENSG00000065717
Line:Pseudotime	0.123792	0.000308202	ENSG00000065717
Residual	97.5762		ENSG00000065717
Line	0.000151885	0.997982	ENSG00000065911
Village	12.1888	0.297672	ENSG00000065911
Site	8.64565	0.458042	ENSG00000065911
Cryopreserved	1.19085e-06	0.998604	ENSG00000065911
Replicate	0.144199	1.56387e-31	ENSG00000065911
Pseudotime	1.3506	1.09221e-06	ENSG00000065911
Line:Cryopreserved	2.94988	3.88448e-146	ENSG00000065911
Line:Site	5.86649	0	ENSG00000065911
Village:Site	7.79619	0	ENSG00000065911
Line:Pseudotime	2.16542	1.10753e-178	ENSG00000065911
Residual	58.8926		ENSG00000065911
Line	1.98509	1.78839e-26	ENSG00000065978
Site	4.42862	0	ENSG00000065978
Cryopreserved	6.64853	6.38528e-272	ENSG00000065978
Replicate	0.337201	3.84212e-55	ENSG00000065978
Pseudotime	11.7192	9.51408e-49	ENSG00000065978
Line:Pseudotime	0.638526	2.5738e-29	ENSG00000065978
Residual	74.2429		ENSG00000065978
Line	2.38113e-05	1	ENSG00000066044
Village	1.58169	0.378905	ENSG00000066044
Site	1.18641	0.485784	ENSG00000066044
Cryopreserved	3.73948	1.95013e-93	ENSG00000066044
Replicate	0.0506632	1.76636e-07	ENSG00000066044
Pseudotime	2.19088	2.59118e-29	ENSG00000066044
Line:Village	0.250578	8.5705e-17	ENSG00000066044
Line:Site	0.154813	3.0058e-12	ENSG00000066044
Village:Site	1.33204	9.27192e-73	ENSG00000066044
Line:Pseudotime	0.178112	7.73603e-08	ENSG00000066044
Residual	89.3353		ENSG00000066044
Line	0.115395	0.679036	ENSG00000066279
Village	0.103826	0.95183	ENSG00000066279
Site	0.501266	0.832572	ENSG00000066279
Cryopreserved	1.78183	0.324199	ENSG00000066279
Replicate	0.0665562	8.24613e-10	ENSG00000066279
Pseudotime	2.71352		ENSG00000066279
Village:Cryopreserved	0.502054	3.67794e-06	ENSG00000066279
Line:Site	0.518754	2.26617e-35	ENSG00000066279
Village:Site	2.86998	5.23424e-140	ENSG00000066279
Line:Pseudotime	0.194578	7.19024e-07	ENSG00000066279
Residual	90.6322		ENSG00000066279
Line	11.9674	0.000614164	ENSG00000066379
Village	0.124818	0.517453	ENSG00000066379
Site	1.25881	0.108483	ENSG00000066379
Cryopreserved	1.01171	0.0721664	ENSG00000066379
Pseudotime	0.507809	9.24412e-11	ENSG00000066379
Line:Village	0.0354449	0.0209686	ENSG00000066379
Line:Cryopreserved	0.11503	0.00411057	ENSG00000066379
Line:Site	0.571098		ENSG00000066379
Village:Site	0.169035	4.34005e-09	ENSG00000066379
Line:Pseudotime	0.294438	3.34224e-17	ENSG00000066379
Residual	83.9444		ENSG00000066379
Line	0.43486		ENSG00000066382
Village	1.64486e-30	1	ENSG00000066382
Site	0.164995		ENSG00000066382
Cryopreserved	0.0982319		ENSG00000066382
Pseudotime	4.47996e-06	1	ENSG00000066382
Line:Village	0.0915042	6.353e-06	ENSG00000066382
Village:Cryopreserved	0.372135	2.20365e-06	ENSG00000066382
Village:Site	0.597246		ENSG00000066382
Line:Pseudotime	0.13693	1.14795e-05	ENSG00000066382
Residual	98.1041		ENSG00000066382
Line	0.307177	0.495199	ENSG00000066468
Site	0.375321	3.24728e-46	ENSG00000066468
Cryopreserved	2.59605	0.054079	ENSG00000066468
Pseudotime	5.99112	1.17432e-43	ENSG00000066468
Line:Cryopreserved	0.358622	3.28125e-11	ENSG00000066468
Line:Pseudotime	0.204411	6.18205e-06	ENSG00000066468
Residual	90.1673		ENSG00000066468
Line	1.45077	0.104166	ENSG00000066583
Village	3.80538	0.515003	ENSG00000066583
Site	0.0212964	0.867037	ENSG00000066583
Cryopreserved	0.348676	0.924506	ENSG00000066583
Pseudotime	1.82713	5.27224e-34	ENSG00000066583
Line:Cryopreserved	0.214065	9.68599e-05	ENSG00000066583
Village:Cryopreserved	3.37961	1.63262e-44	ENSG00000066583
Line:Site	0.273966	4.29945e-17	ENSG00000066583
Line:Pseudotime	0.115756	0.000302146	ENSG00000066583
Residual	88.5633		ENSG00000066583
Line	0.728898	8.56326e-24	ENSG00000066777
Site	0.349865	1.39264e-41	ENSG00000066777
Cryopreserved	3.54893	5.21714e-117	ENSG00000066777
Pseudotime	0.108907	0.0331247	ENSG00000066777
Line:Pseudotime	0.195782	3.18309e-08	ENSG00000066777
Residual	95.0676		ENSG00000066777
Line	0.0840265	9.72626e-06	ENSG00000066926
Village	0.568632	1.34668e-45	ENSG00000066926
Site	0.305715	1.9857e-39	ENSG00000066926
Replicate	0.0211151	0.00400781	ENSG00000066926
Pseudotime	0.100188	0.0114645	ENSG00000066926
Line:Pseudotime	0.104596	0.00116002	ENSG00000066926
Residual	98.8157		ENSG00000066926
Line	20.8738	0.000155588	ENSG00000067048
Village	1.94351e-60	0.940936	ENSG00000067048
Site	0.807301		ENSG00000067048
Cryopreserved	1.47199		ENSG00000067048
Replicate	0.0213426	0.000476595	ENSG00000067048
Pseudotime	3.79997e-06	1	ENSG00000067048
Line:Village	0.0690431	2.5044e-05	ENSG00000067048
Line:Site	1.17581	6.4366e-97	ENSG00000067048
Line:Pseudotime	0.496354	4.01884e-36	ENSG00000067048
Residual	75.0843		ENSG00000067048
Line	3.27908e-05	1	ENSG00000067082
Village	0.0235678	0.71564	ENSG00000067082
Site	2.99908	0.00318329	ENSG00000067082
Cryopreserved	1.46368	0.137323	ENSG00000067082
Replicate	0.112326	4.35662e-16	ENSG00000067082
Pseudotime	6.67941	1.71487e-26	ENSG00000067082
Line:Cryopreserved	0.549484	1.64786e-14	ENSG00000067082
Village:Cryopreserved	0.0392128	0.403491	ENSG00000067082
Line:Site	0.282335	1.38603e-16	ENSG00000067082
Line:Pseudotime	0.818505	3.03496e-20	ENSG00000067082
Residual	87.0324		ENSG00000067082
Line	1.42405	0.609401	ENSG00000067113
Village	2.37967	0.0199024	ENSG00000067113
Site	2.89386	0	ENSG00000067113
Cryopreserved	1.91338	0.478524	ENSG00000067113
Pseudotime	14.1372	8.65338e-43	ENSG00000067113
Line:Village	0.30156	3.91589e-21	ENSG00000067113
Line:Cryopreserved	2.52217	1.79276e-93	ENSG00000067113
Village:Cryopreserved	4.87313e-07	1	ENSG00000067113
Line:Pseudotime	1.2662	3.49361e-82	ENSG00000067113
Residual	73.1619		ENSG00000067113
Line	0.361142	1.88315e-15	ENSG00000067182
Village	0.675055	1.29939e-51	ENSG00000067182
Site	1.58162	4.54806e-150	ENSG00000067182
Cryopreserved	0.151224	2.38042e-05	ENSG00000067182
Pseudotime	0.45487	9.97052e-10	ENSG00000067182
Line:Pseudotime	0.121324	0.000739545	ENSG00000067182
Residual	96.6548		ENSG00000067182
Line	0.452847	2.29754e-20	ENSG00000067208
Village	3.25326e-06	0.998483	ENSG00000067208
Site	2.52049e-07	0.995648	ENSG00000067208
Cryopreserved	0.233583	2.30376e-06	ENSG00000067208
Pseudotime	0.743089	3.99637e-13	ENSG00000067208
Village:Site	0.55813	2.28112e-56	ENSG00000067208
Line:Pseudotime	0.102386	0.00548215	ENSG00000067208
Residual	97.91		ENSG00000067208
Line	5.56137	0.130389	ENSG00000067225
Village	0.398095	0.75913	ENSG00000067225
Site	2.82837	0.254901	ENSG00000067225
Cryopreserved	5.20198	0.0530986	ENSG00000067225
Replicate	0.320695	0.694576	ENSG00000067225
Pseudotime	7.8665	1.02125e-14	ENSG00000067225
Line:Village	1.02093	4.12345e-70	ENSG00000067225
Line:Cryopreserved	0.330579	8.34785e-08	ENSG00000067225
Line:Site	2.1228	1.04286e-219	ENSG00000067225
Village:Site	0.906837	2.95767e-60	ENSG00000067225
Replicate:Village	0.0963439	4.70042e-08	ENSG00000067225
Replicate:Cryopreserved	0.812831	2.57526e-33	ENSG00000067225
Line:Pseudotime	2.69319	4.98309e-183	ENSG00000067225
Residual	69.8395		ENSG00000067225
Line	0.511001	0.192967	ENSG00000067334
Site	0.96764	0.0815104	ENSG00000067334
Cryopreserved	6.64116		ENSG00000067334
Replicate	5.31334e-10	0.999801	ENSG00000067334
Pseudotime	0.345221	1.95657e-08	ENSG00000067334
Line:Site	0.408974	4.56029e-33	ENSG00000067334
Replicate:Cryopreserved	0.16273	6.01779e-06	ENSG00000067334
Line:Pseudotime	0.116634	1.19466e-05	ENSG00000067334
Residual	90.8466		ENSG00000067334
Line	0.566947	0.488352	ENSG00000067369
Village	7.60678e-05	1	ENSG00000067369
Site	3.83257		ENSG00000067369
Cryopreserved	0.209013	0.861268	ENSG00000067369
Pseudotime	0.109294	0.0207079	ENSG00000067369
Line:Village	0.265097	7.38071e-16	ENSG00000067369
Village:Cryopreserved	1.11416	2.82287e-17	ENSG00000067369
Line:Site	1.07241		ENSG00000067369
Village:Site	2.76951	2.40475e-151	ENSG00000067369
Line:Pseudotime	0.126565	0.000119635	ENSG00000067369
Residual	89.9344		ENSG00000067369
Line	0.141929	5.84958e-10	ENSG00000067445
Site	0.313041	3.25675e-38	ENSG00000067445
Pseudotime	0.051216	0.139348	ENSG00000067445
Line:Pseudotime	0.0665639	0.0115876	ENSG00000067445
Residual	99.4273		ENSG00000067445
Line	0.29692		ENSG00000067560
Village	3.03797		ENSG00000067560
Site	0.757705	3.33748e-94	ENSG00000067560
Cryopreserved	2.86237		ENSG00000067560
Replicate	1.16789e-18	1	ENSG00000067560
Pseudotime	1.28516e-07	0.999041	ENSG00000067560
Replicate:Village	0.0949665		ENSG00000067560
Replicate:Cryopreserved	0.671703	1.24027e-25	ENSG00000067560
Line:Pseudotime	0.106708	4.38961e-05	ENSG00000067560
Residual	92.1717		ENSG00000067560
Line	0.729336	0.840009	ENSG00000067715
Village	0.88158	0.84316	ENSG00000067715
Site	0.00218361	1	ENSG00000067715
Cryopreserved	0.000522021	1	ENSG00000067715
Replicate	0.0442339	1.84822e-07	ENSG00000067715
Pseudotime	7.79313	4.46541e-21	ENSG00000067715
Line:Village	0.0865843	6.98848e-06	ENSG00000067715
Line:Cryopreserved	4.05505		ENSG00000067715
Village:Cryopreserved	4.10805	2.55966e-79	ENSG00000067715
Line:Site	1.2256	3.23836e-114	ENSG00000067715
Line:Pseudotime	1.43664	6.44572e-63	ENSG00000067715
Residual	79.6371		ENSG00000067715
Line	0.930969	6.96564e-30	ENSG00000067829
Replicate	0.0298972	0.000269457	ENSG00000067829
Pseudotime	0.078059	0.0208142	ENSG00000067829
Line:Pseudotime	0.119028	5.76545e-05	ENSG00000067829
Residual	98.842		ENSG00000067829
Line	1.77219	4.22613e-32	ENSG00000067840
Cryopreserved	0.240193	2.56774e-12	ENSG00000067840
Pseudotime	2.55244	6.79756e-36	ENSG00000067840
Line:Pseudotime	0.251993	2.48881e-11	ENSG00000067840
Residual	95.1832		ENSG00000067840
Line	0.445351	0.245213	ENSG00000068001
Village	0.391994	0.750364	ENSG00000068001
Site	3.86974		ENSG00000068001
Cryopreserved	0.00478885	1	ENSG00000068001
Replicate	0.0208008	0.00221928	ENSG00000068001
Pseudotime	0.699468	2.46117e-09	ENSG00000068001
Village:Cryopreserved	1.07748	1.97333e-15	ENSG00000068001
Line:Site	0.440764		ENSG00000068001
Line:Pseudotime	0.125209	0.000719765	ENSG00000068001
Residual	92.9244		ENSG00000068001
Line	0.00626435	0.951245	ENSG00000068078
Village	6.89072e-05	1	ENSG00000068078
Site	0.62579		ENSG00000068078
Cryopreserved	1.0571	0.0187673	ENSG00000068078
Pseudotime	6.3231	2.87303e-47	ENSG00000068078
Line:Village	0.0251785	0.0822423	ENSG00000068078
Line:Cryopreserved	0.0473474	0.169814	ENSG00000068078
Line:Site	0.196148	5.93626e-13	ENSG00000068078
Village:Site	0.417182	5.8204e-24	ENSG00000068078
Line:Pseudotime	0.286842	2.6581e-09	ENSG00000068078
Residual	91.015		ENSG00000068078
Line	0.0305369	0.433905	ENSG00000068079
Village	0.184296	0.507848	ENSG00000068079
Site	0.710987	0.00171222	ENSG00000068079
Cryopreserved	1.03792e-05	1	ENSG00000068079
Pseudotime	0.717802	2.83983e-11	ENSG00000068079
Village:Cryopreserved	0.178868	3.3627e-05	ENSG00000068079
Line:Site	0.0419848	0.00836543	ENSG00000068079
[truncated: 32,411 more rows]
