# Supplementary material for: A village in a dish model system for population-scale hiPSC studies
Source: Nat Commun. 2023 Jun 9;14:3240. doi: 10.1038/s41467-023-38704-1 (PMC10256711; doi:10.1038/s41467-023-38704-1)
Supplement: Supplementary file 7 — Supplementary Data 5 [file 41467_2023_38704_MOESM7_ESM.xlsx]

## Sheet: Sheet1
ENSG	Gene_ID	Covariate	Percent_Variance_Explained	P
ENSG00000002586	CD99	Line	4.61924	0
ENSG00000002586	CD99	Passage	0.255139	9.68313e-14
ENSG00000002586	CD99	Line:Passage	0.284161	1.24717e-05
ENSG00000002586	CD99	Residual	94.8415
ENSG00000003249	DBNDD1	Line	0.990453	5.27245e-46
ENSG00000003249	DBNDD1	Passage	2.52803e-06	8.89449e-11
ENSG00000003249	DBNDD1	Line:Passage	0.481298	5.53512e-07
ENSG00000003249	DBNDD1	Residual	98.5282
ENSG00000003436	TFPI	Line	2.5675	1.00114e-266
ENSG00000003436	TFPI	Passage	3.94257	4.47006e-119
ENSG00000003436	TFPI	Line:Passage	4.24136	2.28025e-84
ENSG00000003436	TFPI	Residual	89.2486
ENSG00000004455	AK2	Line	1.72125	4.85587e-85
ENSG00000004455	AK2	Passage	0.160299	1.52692e-06
ENSG00000004455	AK2	Line:Passage	0.385123	0.000307278
ENSG00000004455	AK2	Residual	97.7333
ENSG00000004478	FKBP4	Line	3.27269	5.11614e-288
ENSG00000004478	FKBP4	Passage	1.38325	1.10288e-49
ENSG00000004478	FKBP4	Line:Passage	0.521232	8.14473e-05
ENSG00000004478	FKBP4	Residual	94.8228
ENSG00000005302	MSL3	Line	4.65981	6.06028e-81
ENSG00000005302	MSL3	Passage	0.439573	5.67526e-07
ENSG00000005302	MSL3	Line:Passage	0.620843	0.00401068
ENSG00000005302	MSL3	Residual	94.2798
ENSG00000006015	C19orf60	Line	1.74706	1.22452e-194
ENSG00000006015	C19orf60	Passage	3.34019e-06	8.18974e-13
ENSG00000006015	C19orf60	Line:Passage	0.545677	9.86514e-08
ENSG00000006015	C19orf60	Residual	97.7073
ENSG00000006125	AP2B1	Line	1.80387	1.31583e-93
ENSG00000006125	AP2B1	Passage	0.538449	1.92266e-19
ENSG00000006125	AP2B1	Line:Passage	0.298657	0.000603209
ENSG00000006125	AP2B1	Residual	97.359
ENSG00000006327	TNFRSF12A	Line	1.74921	3.07073e-137
ENSG00000006327	TNFRSF12A	Passage	2.05347	2.95239e-38
ENSG00000006327	TNFRSF12A	Line:Passage	0.969832	9.55663e-16
ENSG00000006327	TNFRSF12A	Residual	95.2275
ENSG00000006468	ETV1	Line	0.406189	1.69718e-29
ENSG00000006468	ETV1	Passage	0.0914333	0.000273396
ENSG00000006468	ETV1	Line:Passage	0.244014	0.00104195
ENSG00000006468	ETV1	Residual	99.2584
ENSG00000006606	CCL26	Line	2.61072	3.37378e-75
ENSG00000006606	CCL26	Passage	0.725336	8.78779e-15
ENSG00000006606	CCL26	Line:Passage	0.273563	0.000232932
ENSG00000006606	CCL26	Residual	96.3904
ENSG00000006659	LGALS14	Line	0.283961	1.91821e-28
ENSG00000006659	LGALS14	Passage	1.15078e-06	6.69806e-08
ENSG00000006659	LGALS14	Line:Passage	0.179257	0.000488848
ENSG00000006659	LGALS14	Residual	99.5368
ENSG00000007384	RHBDF1	Line	0.40528	3.60063e-28
ENSG00000007384	RHBDF1	Passage	5.17188e-06	0.00132833
ENSG00000007384	RHBDF1	Line:Passage	0.258247	0.00776402
ENSG00000007384	RHBDF1	Residual	99.3365
ENSG00000007392	LUC7L	Line	1.19575	1.56169e-53
ENSG00000007392	LUC7L	Passage	0.266997	4.70925e-08
ENSG00000007392	LUC7L	Line:Passage	0.18004	0.00261629
ENSG00000007392	LUC7L	Residual	98.3572
ENSG00000008018	PSMB1	Line	5.02907	0
ENSG00000008018	PSMB1	Passage	0.566791	1.5485e-36
ENSG00000008018	PSMB1	Line:Passage	0.679641	3.65536e-11
ENSG00000008018	PSMB1	Residual	93.7245
ENSG00000008056	SYN1	Line	0.968166	2.30372e-38
ENSG00000008056	SYN1	Passage	0.522553	1.94995e-10
ENSG00000008056	SYN1	Line:Passage	0.268636	3.01419e-05
ENSG00000008056	SYN1	Residual	98.2406
ENSG00000008083	JARID2	Line	4.40779	2.85033e-139
ENSG00000008083	JARID2	Passage	0.783134	1.25012e-22
ENSG00000008083	JARID2	Line:Passage	1.45468	4.68743e-11
ENSG00000008083	JARID2	Residual	93.3544
ENSG00000008283	CYB561	Line	0.325608	4.23095e-15
ENSG00000008283	CYB561	Passage	0.0529811	0.000239772
ENSG00000008283	CYB561	Line:Passage	0.207369	0.00225095
ENSG00000008283	CYB561	Residual	99.414
ENSG00000008311	AASS	Line	20.0941	0
ENSG00000008311	AASS	Passage	7.59377e-06	7.86748e-56
ENSG00000008311	AASS	Line:Passage	4.98845	1.0927e-26
ENSG00000008311	AASS	Residual	74.9175
ENSG00000008324	SS18L2	Line	1.0794	4.39064e-128
ENSG00000008324	SS18L2	Passage	0.36049	7.87613e-25
ENSG00000008324	SS18L2	Line:Passage	0.495626	0.000401564
ENSG00000008324	SS18L2	Residual	98.0645
ENSG00000008394	MGST1	Line	2.72309	1.2421e-157
ENSG00000008394	MGST1	Passage	5.28749e-06	8.23086e-17
ENSG00000008394	MGST1	Line:Passage	0.94525	4.12013e-08
ENSG00000008394	MGST1	Residual	96.3317
ENSG00000008952	SEC62	Line	0.680963	8.66085e-49
ENSG00000008952	SEC62	Passage	1.5564e-06	1.2385e-13
ENSG00000008952	SEC62	Line:Passage	0.440341	0.000308853
ENSG00000008952	SEC62	Residual	98.8787
ENSG00000008988	RPS20	Line	3.23079	1.34522e-119
ENSG00000008988	RPS20	Passage	0.661304	1.22214e-14
ENSG00000008988	RPS20	Line:Passage	0.880001	1.81825e-06
ENSG00000008988	RPS20	Residual	95.2279
ENSG00000009307	CSDE1	Line	7.11851	5.13011e-245
ENSG00000009307	CSDE1	Passage	0.16395	2.63794e-19
ENSG00000009307	CSDE1	Line:Passage	0.821067	6.6268e-15
ENSG00000009307	CSDE1	Residual	91.8965
ENSG00000010626	LRRC23	Line	1.31642	8.58738e-20
ENSG00000010626	LRRC23	Passage	4.10929e-06	9.88595e-06
ENSG00000010626	LRRC23	Line:Passage	0.314243	0.000117594
ENSG00000010626	LRRC23	Residual	98.3693
ENSG00000011007	TCEB3	Line	1.64833	1.9094e-75
ENSG00000011007	TCEB3	Passage	0.262152	5.52594e-07
ENSG00000011007	TCEB3	Line:Passage	0.194047	0.0111167
ENSG00000011007	TCEB3	Residual	97.8955
ENSG00000011009	LYPLA2	Line	1.6991	1.52062e-74
ENSG00000011009	LYPLA2	Passage	0.273026	1.00831e-09
ENSG00000011009	LYPLA2	Line:Passage	0.209014	0.00404811
ENSG00000011009	LYPLA2	Residual	97.8189
ENSG00000011028	MRC2	Line	0.915756	2.79235e-93
ENSG00000011028	MRC2	Passage	1.45779	1.3522e-39
ENSG00000011028	MRC2	Line:Passage	1.86675	1.70468e-35
ENSG00000011028	MRC2	Residual	95.7597
ENSG00000013297	CLDN11	Line	2.83204	1.66352e-188
ENSG00000013297	CLDN11	Passage	0.325233	4.14049e-09
ENSG00000013297	CLDN11	Line:Passage	0.566248	4.45769e-08
ENSG00000013297	CLDN11	Residual	96.2765
ENSG00000015153	YAF2	Line	0.755991	7.95335e-98
ENSG00000015153	YAF2	Passage	1.08138	1.5273e-33
ENSG00000015153	YAF2	Line:Passage	1.7704	8.61645e-32
ENSG00000015153	YAF2	Residual	96.3922
ENSG00000015479	MATR3	Line	2.23647	5.05526e-177
ENSG00000015479	MATR3	Passage	0.0680488	3.90938e-09
ENSG00000015479	MATR3	Line:Passage	0.153264	0.000679035
ENSG00000015479	MATR3	Residual	97.5422
ENSG00000017483	SLC38A5	Line	5.23554	4.04669e-46
ENSG00000017483	SLC38A5	Passage	1.11751	8.25047e-13
ENSG00000017483	SLC38A5	Line:Passage	4.95039	1.77132e-12
ENSG00000017483	SLC38A5	Residual	88.6966
ENSG00000018625	ATP1A2	Line	15.5659	0
ENSG00000018625	ATP1A2	Passage	1.65886	1.36004e-213
ENSG00000018625	ATP1A2	Line:Passage	5.73754	6.18918e-168
ENSG00000018625	ATP1A2	Residual	77.0377
ENSG00000019582	CD74	Line	4.09992	1.28332e-95
ENSG00000019582	CD74	Passage	0.346004	1.04776e-09
ENSG00000019582	CD74	Line:Passage	0.334434	0.0130016
ENSG00000019582	CD74	Residual	95.2196
ENSG00000020256	ZFP64	Line	0.429951	2.77197e-17
ENSG00000020256	ZFP64	Passage	0.251336	2.68009e-05
ENSG00000020256	ZFP64	Line:Passage	0.128807	0.00949969
ENSG00000020256	ZFP64	Residual	99.1899
ENSG00000020577	SAMD4A	Line	0.952066	1.34511e-26
ENSG00000020577	SAMD4A	Passage	0.166598	1.93487e-06
ENSG00000020577	SAMD4A	Line:Passage	0.335587	0.00337435
ENSG00000020577	SAMD4A	Residual	98.5457
ENSG00000022556	NLRP2	Line	46.7622	0
ENSG00000022556	NLRP2	Passage	1.05985	0
ENSG00000022556	NLRP2	Line:Passage	21.4153	0
ENSG00000022556	NLRP2	Residual	30.7626
ENSG00000023902	PLEKHO1	Line	5.98565	6.56335e-279
ENSG00000023902	PLEKHO1	Passage	8.66233e-06	3.96554e-28
ENSG00000023902	PLEKHO1	Line:Passage	2.09114	6.62828e-26
ENSG00000023902	PLEKHO1	Residual	91.9232
ENSG00000023909	GCLM	Line	1.65372	2.86478e-162
ENSG00000023909	GCLM	Passage	0.000276878	3.81648e-18
ENSG00000023909	GCLM	Line:Passage	0.675225	3.13525e-16
ENSG00000023909	GCLM	Residual	97.6708
ENSG00000025796	SEC63	Line	0.424099	1.44174e-35
ENSG00000025796	SEC63	Passage	2.45273e-06	7.63966e-08
ENSG00000025796	SEC63	Line:Passage	0.503043	0.0121895
ENSG00000025796	SEC63	Residual	99.0729
ENSG00000025800	KPNA6	Line	2.70116	3.88892e-92
ENSG00000025800	KPNA6	Passage	0.255735	2.30609e-10
ENSG00000025800	KPNA6	Line:Passage	0.177277	0.00896294
ENSG00000025800	KPNA6	Residual	96.8658
ENSG00000026025	VIM	Line	20.974	0
ENSG00000026025	VIM	Passage	0.245973	1.05541e-47
ENSG00000026025	VIM	Line:Passage	2.72621	4.92058e-47
ENSG00000026025	VIM	Residual	76.0539
ENSG00000028277	POU2F2	Line	0.699157	2.69798e-47
ENSG00000028277	POU2F2	Passage	0.204229	1.23458e-10
ENSG00000028277	POU2F2	Line:Passage	0.510503	4.48997e-08
ENSG00000028277	POU2F2	Residual	98.5861
ENSG00000029993	HMGB3	Line	25.9114	0
ENSG00000029993	HMGB3	Passage	0.189252	6.9277e-28
ENSG00000029993	HMGB3	Line:Passage	1.99775	4.19576e-25
ENSG00000029993	HMGB3	Residual	71.9016
ENSG00000031698	SARS	Line	3.28681	1.40394e-196
ENSG00000031698	SARS	Passage	0.178301	9.02893e-07
ENSG00000031698	SARS	Line:Passage	0.60478	0.000207854
ENSG00000031698	SARS	Residual	95.9301
ENSG00000033170	FUT8	Line	0.792015	3.43993e-48
ENSG00000033170	FUT8	Passage	0.293381	2.8282e-06
ENSG00000033170	FUT8	Line:Passage	0.151237	0.00275225
ENSG00000033170	FUT8	Residual	98.7634
ENSG00000034510	TMSB10	Line	7.58139	3.09387e-279
ENSG00000034510	TMSB10	Passage	0.0136672	4.16668e-54
ENSG00000034510	TMSB10	Line:Passage	5.52471	1.62557e-48
ENSG00000034510	TMSB10	Residual	86.8802
ENSG00000035115	SH3YL1	Line	3.0899	1.01066e-79
ENSG00000035115	SH3YL1	Passage	1.34052e-06	2.09207e-05
ENSG00000035115	SH3YL1	Line:Passage	0.375425	0.000373079
ENSG00000035115	SH3YL1	Residual	96.5347
ENSG00000035687	ADSS	Line	2.41626	2.70412e-149
ENSG00000035687	ADSS	Passage	0.618311	5.90783e-34
ENSG00000035687	ADSS	Line:Passage	1.30957	3.53399e-12
ENSG00000035687	ADSS	Residual	95.6559
ENSG00000035928	RFC1	Line	1.55405	1.58236e-61
ENSG00000035928	RFC1	Passage	0.226217	1.245e-06
ENSG00000035928	RFC1	Line:Passage	0.143255	0.0131457
ENSG00000035928	RFC1	Residual	98.0765
ENSG00000036549	ZZZ3	Line	0.754536	1.73126e-37
ENSG00000036549	ZZZ3	Passage	0.0408223	0.000198667
ENSG00000036549	ZZZ3	Line:Passage	0.350444	0.00243946
ENSG00000036549	ZZZ3	Residual	98.8542
ENSG00000038427	VCAN	Line	4.69901	2.04481e-194
ENSG00000038427	VCAN	Passage	0.29988	1.7534e-24
ENSG00000038427	VCAN	Line:Passage	2.95415	3.44314e-10
ENSG00000038427	VCAN	Residual	92.047
ENSG00000039068	CDH1	Line	8.30545	5.65417e-219
ENSG00000039068	CDH1	Passage	1.32541	6.22769e-30
ENSG00000039068	CDH1	Line:Passage	2.33471	3.14398e-21
ENSG00000039068	CDH1	Residual	88.0344
ENSG00000039523	FAM65A	Line	1.29672	3.70993e-33
ENSG00000039523	FAM65A	Passage	0.150697	3.20724e-07
ENSG00000039523	FAM65A	Line:Passage	0.422357	0.00138344
ENSG00000039523	FAM65A	Residual	98.1302
ENSG00000041357	PSMA4	Line	1.34179	5.06092e-141
ENSG00000041357	PSMA4	Passage	6.90255e-05	1.21253e-12
ENSG00000041357	PSMA4	Line:Passage	0.553235	2.9239e-09
ENSG00000041357	PSMA4	Residual	98.1049
ENSG00000042493	CAPG	Line	3.91142	3.61581e-115
ENSG00000042493	CAPG	Passage	0.28524	1.81687e-16
ENSG00000042493	CAPG	Line:Passage	0.912408	2.09318e-08
ENSG00000042493	CAPG	Residual	94.8909
ENSG00000043355	ZIC2	Line	3.67111	2.95589e-148
ENSG00000043355	ZIC2	Passage	1.06542	1.7287e-27
ENSG00000043355	ZIC2	Line:Passage	0.640695	3.11236e-07
ENSG00000043355	ZIC2	Residual	94.6228
ENSG00000046653	GPM6B	Line	7.03272	2.77642e-184
ENSG00000046653	GPM6B	Passage	0.518111	5.18038e-17
ENSG00000046653	GPM6B	Line:Passage	0.212146	0.00283879
ENSG00000046653	GPM6B	Residual	92.237
ENSG00000046889	PREX2	Line	0.727303	2.7735e-33
ENSG00000046889	PREX2	Passage	0.236351	1.33284e-07
ENSG00000046889	PREX2	Line:Passage	0.131755	0.00321824
ENSG00000046889	PREX2	Residual	98.9046
ENSG00000047410	TPR	Line	6.3048	0
ENSG00000047410	TPR	Passage	0.593446	3.8919e-59
ENSG00000047410	TPR	Line:Passage	2.4675	5.46587e-43
ENSG00000047410	TPR	Residual	90.6343
ENSG00000047662	FAM184B	Line	3.79209	1.272e-220
ENSG00000047662	FAM184B	Passage	1.86834e-05	1.67296e-07
ENSG00000047662	FAM184B	Line:Passage	0.252859	0.00857311
ENSG00000047662	FAM184B	Residual	95.955
ENSG00000048028	USP28	Line	5.42782	2.7042e-85
ENSG00000048028	USP28	Passage	0.0213727	9.744e-05
ENSG00000048028	USP28	Line:Passage	0.160461	0.000541429
ENSG00000048028	USP28	Residual	94.3904
ENSG00000048392	RRM2B	Line	1.66658	8.00084e-90
ENSG00000048392	RRM2B	Passage	0.460574	2.87651e-10
ENSG00000048392	RRM2B	Line:Passage	0.148967	0.00316459
ENSG00000048392	RRM2B	Residual	97.7239
ENSG00000048540	LMO3	Line	1.43815	3.3455e-120
ENSG00000048540	LMO3	Passage	0.095811	2.42477e-22
ENSG00000048540	LMO3	Line:Passage	1.08594	4.13009e-05
ENSG00000048540	LMO3	Residual	97.3801
ENSG00000048545	GUCA1A	Line	0.824468	1.54297e-29
ENSG00000048545	GUCA1A	Passage	5.02013e-06	5.14546e-06
ENSG00000048545	GUCA1A	Line:Passage	0.441261	0.000951965
ENSG00000048545	GUCA1A	Residual	98.7343
ENSG00000049192	ADAMTS6	Line	1.41113	1.37282e-55
ENSG00000049192	ADAMTS6	Passage	0.943737	3.98867e-25
ENSG00000049192	ADAMTS6	Line:Passage	2.32497	1.25946e-17
ENSG00000049192	ADAMTS6	Residual	95.3202
ENSG00000049246	PER3	Line	2.02973	3.33591e-131
ENSG00000049246	PER3	Passage	1.9475e-06	4.89258e-29
ENSG00000049246	PER3	Line:Passage	1.26308	4.72039e-23
ENSG00000049246	PER3	Residual	96.7072
ENSG00000049449	RCN1	Line	1.95522	1.01656e-39
ENSG00000049449	RCN1	Passage	3.75985e-07	5.54688e-07
ENSG00000049449	RCN1	Line:Passage	0.280169	4.04569e-05
ENSG00000049449	RCN1	Residual	97.7646
ENSG00000049540	ELN	Line	0.480937	3.15677e-25
ENSG00000049540	ELN	Passage	0.0593618	0.00117728
ENSG00000049540	ELN	Line:Passage	0.19733	0.00701673
ENSG00000049540	ELN	Residual	99.2624
ENSG00000049618	ARID1B	Line	0.299474	2.66596e-23
ENSG00000049618	ARID1B	Passage	1.82197e-05	1.12578e-05
ENSG00000049618	ARID1B	Line:Passage	0.317743	0.000137217
ENSG00000049618	ARID1B	Residual	99.3828
ENSG00000050344	NFE2L3	Line	1.3369	7.36256e-56
ENSG00000050344	NFE2L3	Passage	0.485349	4.22032e-12
ENSG00000050344	NFE2L3	Line:Passage	0.853987	3.82931e-11
ENSG00000050344	NFE2L3	Residual	97.3238
ENSG00000051128	HOMER3	Line	2.68403	2.87905e-100
ENSG00000051128	HOMER3	Passage	0.514464	8.76203e-11
ENSG00000051128	HOMER3	Line:Passage	0.50826	5.53719e-06
ENSG00000051128	HOMER3	Residual	96.2932
ENSG00000051523	CYBA	Line	0.965119	4.1634e-60
ENSG00000051523	CYBA	Passage	1.17734e-05	1.11921e-23
ENSG00000051523	CYBA	Line:Passage	1.1139	9.76876e-10
ENSG00000051523	CYBA	Residual	97.921
ENSG00000051620	HEBP2	Line	3.41081	2.14506e-122
ENSG00000051620	HEBP2	Passage	0.810367	1.51066e-18
ENSG00000051620	HEBP2	Line:Passage	0.679288	5.18314e-09
ENSG00000051620	HEBP2	Residual	95.0995
ENSG00000052126	PLEKHA5	Line	0.531518	4.17351e-26
ENSG00000052126	PLEKHA5	Passage	0.199329	1.02517e-06
ENSG00000052126	PLEKHA5	Line:Passage	0.385791	0.0013969
ENSG00000052126	PLEKHA5	Residual	98.8834
ENSG00000052344	PRSS8	Line	2.59352	1.53096e-95
ENSG00000052344	PRSS8	Passage	0.953985	1.01566e-15
ENSG00000052344	PRSS8	Line:Passage	0.782663	4.21578e-06
ENSG00000052344	PRSS8	Residual	95.6698
ENSG00000053372	MRTO4	Line	4.72173	4.22851e-188
ENSG00000053372	MRTO4	Passage	0.27722	2.4201e-07
ENSG00000053372	MRTO4	Line:Passage	0.517561	7.66287e-07
ENSG00000053372	MRTO4	Residual	94.4835
ENSG00000053438	NNAT	Line	20.6145	0
ENSG00000053438	NNAT	Passage	1.82806e-05	1.99393e-207
ENSG00000053438	NNAT	Line:Passage	7.90221	1.31086e-155
ENSG00000053438	NNAT	Residual	71.4832
ENSG00000054148	PHPT1	Line	5.59491	6.08935e-250
ENSG00000054148	PHPT1	Passage	0.212439	1.4089e-38
ENSG00000054148	PHPT1	Line:Passage	1.18564	1.01068e-16
ENSG00000054148	PHPT1	Residual	93.007
ENSG00000054267	ARID4B	Line	2.00061	1.53292e-93
ENSG00000054267	ARID4B	Passage	0.272433	2.67169e-11
ENSG00000054267	ARID4B	Line:Passage	0.456858	2.31664e-06
ENSG00000054267	ARID4B	Residual	97.2701
ENSG00000054277	OPN3	Line	6.68828	2.33807e-299
ENSG00000054277	OPN3	Passage	0.121133	1.40652e-27
ENSG00000054277	OPN3	Line:Passage	1.15899	6.39281e-15
ENSG00000054277	OPN3	Residual	92.0316
ENSG00000054282	SDCCAG8	Line	5.23713	2.44267e-88
ENSG00000054282	SDCCAG8	Passage	0.0983518	4.30323e-06
ENSG00000054282	SDCCAG8	Line:Passage	0.244743	0.00511399
ENSG00000054282	SDCCAG8	Residual	94.4198
ENSG00000054523	KIF1B	Line	1.25146	5.26619e-48
ENSG00000054523	KIF1B	Passage	4.93425e-07	1.22726e-05
ENSG00000054523	KIF1B	Line:Passage	0.315221	3.45801e-05
ENSG00000054523	KIF1B	Residual	98.4333
ENSG00000054654	SYNE2	Line	2.18207	2.58136e-55
ENSG00000054654	SYNE2	Passage	0.0298087	0.000162861
ENSG00000054654	SYNE2	Line:Passage	0.497486	0.00376029
ENSG00000054654	SYNE2	Residual	97.2906
ENSG00000055070	SZRD1	Line	3.17639	5.50906e-118
ENSG00000055070	SZRD1	Passage	0.178503	2.67313e-05
ENSG00000055070	SZRD1	Line:Passage	0.180539	0.00645785
ENSG00000055070	SZRD1	Residual	96.4646
ENSG00000057252	SOAT1	Line	0.949685	3.92604e-57
ENSG00000057252	SOAT1	Passage	0.262019	3.15454e-12
ENSG00000057252	SOAT1	Line:Passage	0.587931	1.61458e-08
ENSG00000057252	SOAT1	Residual	98.2004
ENSG00000057608	GDI2	Line	0.772724	8.571e-20
ENSG00000057608	GDI2	Passage	0.100393	6.0024e-05
ENSG00000057608	GDI2	Line:Passage	0.142264	0.0145447
ENSG00000057608	GDI2	Residual	98.9846
ENSG00000057757	PITHD1	Line	2.0761	1.76128e-109
ENSG00000057757	PITHD1	Passage	0.178833	2.52007e-06
ENSG00000057757	PITHD1	Line:Passage	0.174195	0.00446056
ENSG00000057757	PITHD1	Residual	97.5709
ENSG00000058091	CDK14	Line	0.763473	1.4537e-36
ENSG00000058091	CDK14	Passage	0.220866	5.58031e-07
ENSG00000058091	CDK14	Line:Passage	0.404528	4.925e-05
ENSG00000058091	CDK14	Residual	98.6111
ENSG00000058668	ATP2B4	Line	0.702985	5.86849e-46
ENSG00000058668	ATP2B4	Passage	0.172934	5.70932e-09
ENSG00000058668	ATP2B4	Line:Passage	0.251991	4.44727e-05
ENSG00000058668	ATP2B4	Residual	98.8721
ENSG00000059145	UNKL	Line	0.657855	2.9126e-83
ENSG00000059145	UNKL	Passage	4.40943e-06	9.45969e-15
ENSG00000059145	UNKL	Line:Passage	0.554317	1.06723e-12
ENSG00000059145	UNKL	Residual	98.7878
ENSG00000060718	COL11A1	Line	1.80549	2.69269e-195
ENSG00000060718	COL11A1	Passage	0.910042	1.34733e-44
ENSG00000060718	COL11A1	Line:Passage	1.67056	6.57385e-37
ENSG00000060718	COL11A1	Residual	95.6139
ENSG00000060749	QSER1	Line	1.36247	2.49325e-42
ENSG00000060749	QSER1	Passage	0.298158	1.10295e-08
ENSG00000060749	QSER1	Line:Passage	0.439273	0.000924126
ENSG00000060749	QSER1	Residual	97.9001
ENSG00000061273	HDAC7	Line	1.00953	4.12249e-77
ENSG00000061273	HDAC7	Passage	0.136985	8.49718e-11
ENSG00000061273	HDAC7	Line:Passage	0.454769	1.94266e-05
ENSG00000061273	HDAC7	Residual	98.3987
ENSG00000062038	CDH3	Line	2.41108	4.07912e-79
ENSG00000062038	CDH3	Passage	0.840386	2.86936e-11
ENSG00000062038	CDH3	Line:Passage	0.520304	0.000155178
ENSG00000062038	CDH3	Residual	96.2282
ENSG00000063180	CA11	Line	1.92571	1.15577e-209
ENSG00000063180	CA11	Passage	2.83336	1.00775e-62
ENSG00000063180	CA11	Line:Passage	1.42875	2.02667e-30
ENSG00000063180	CA11	Residual	93.8122
ENSG00000064042	LIMCH1	Line	1.31414	2.48098e-138
ENSG00000064042	LIMCH1	Passage	0.716181	7.91059e-71
ENSG00000064042	LIMCH1	Line:Passage	2.80258	5.01711e-52
ENSG00000064042	LIMCH1	Residual	95.1671
ENSG00000064199	SPA17	Line	0.712199	8.3931e-45
ENSG00000064199	SPA17	Passage	1.09099e-06	2.0993e-07
ENSG00000064199	SPA17	Line:Passage	0.308422	3.08777e-05
ENSG00000064199	SPA17	Residual	98.9794
ENSG00000064666	CNN2	Line	2.27374	2.07078e-118
ENSG00000064666	CNN2	Passage	1.33796e-06	3.1673e-14
ENSG00000064666	CNN2	Line:Passage	0.493137	9.88747e-05
ENSG00000064666	CNN2	Residual	97.2331
ENSG00000065135	GNAI3	Line	1.15735	7.60823e-71
ENSG00000065135	GNAI3	Passage	0.277808	3.79472e-09
ENSG00000065135	GNAI3	Line:Passage	0.344918	1.80518e-05
ENSG00000065135	GNAI3	Residual	98.2199
ENSG00000065154	OAT	Line	1.50808	1.09026e-73
ENSG00000065154	OAT	Passage	0.389258	2.25954e-14
ENSG00000065154	OAT	Line:Passage	0.546707	6.5496e-06
ENSG00000065154	OAT	Residual	97.556
ENSG00000065243	PKN2	Line	1.39732	9.26787e-68
ENSG00000065243	PKN2	Passage	7.80598e-40	4.52137e-09
ENSG00000065243	PKN2	Line:Passage	0.47805	7.01533e-07
ENSG00000065243	PKN2	Residual	98.1246
ENSG00000065518	NDUFB4	Line	5.13086	6.60172e-184
ENSG00000065518	NDUFB4	Passage	0.869697	2.61131e-30
ENSG00000065518	NDUFB4	Line:Passage	0.374025	0.000154802
ENSG00000065518	NDUFB4	Residual	93.6254
ENSG00000065526	SPEN	Line	0.999675	3.2561e-55
ENSG00000065526	SPEN	Passage	0.0972704	7.43229e-06
ENSG00000065526	SPEN	Line:Passage	0.26062	0.015689
ENSG00000065526	SPEN	Residual	98.6424
ENSG00000065833	ME1	Line	0.840381	4.15056e-178
ENSG00000065833	ME1	Passage	0.283848	1.6335e-12
ENSG00000065833	ME1	Line:Passage	0.245264	1.12427e-06
ENSG00000065833	ME1	Residual	98.6305
ENSG00000065978	YBX1	Line	24.9462	0
ENSG00000065978	YBX1	Passage	0.87307	2.73451e-98
ENSG00000065978	YBX1	Line:Passage	2.19496	3.71168e-55
ENSG00000065978	YBX1	Residual	71.9857
ENSG00000066136	NFYC	Line	2.45953	4.1544e-102
ENSG00000066136	NFYC	Passage	0.0193874	5.73891e-05
ENSG00000066136	NFYC	Line:Passage	0.28733	0.000355171
ENSG00000066136	NFYC	Residual	97.2338
ENSG00000066279	ASPM	Line	0.306102	1.15267e-43
ENSG00000066279	ASPM	Passage	1.10099e-74	5.37322e-16
ENSG00000066279	ASPM	Line:Passage	1.29734	5.70544e-13
ENSG00000066279	ASPM	Residual	98.3966
ENSG00000066322	ELOVL1	Line	0.715863	6.7965e-29
ENSG00000066322	ELOVL1	Passage	2.94659e-06	1.07797e-05
ENSG00000066322	ELOVL1	Line:Passage	0.408632	2.64012e-05
ENSG00000066322	ELOVL1	Residual	98.8755
ENSG00000067048	DDX3Y	Line	31.4539	0
ENSG00000067048	DDX3Y	Passage	1.97995	3.27916e-158
ENSG00000067048	DDX3Y	Line:Passage	0.33788	2.43459e-17
ENSG00000067048	DDX3Y	Residual	66.2283
ENSG00000067225	PKM	Line	12.9655	0
ENSG00000067225	PKM	Passage	1.9362	1.18583e-99
ENSG00000067225	PKM	Line:Passage	2.21776	1.2001e-28
ENSG00000067225	PKM	Residual	82.8806
ENSG00000067334	DNTTIP2	Line	2.12908	8.89675e-71
ENSG00000067334	DNTTIP2	Passage	0.185508	7.56746e-06
ENSG00000067334	DNTTIP2	Line:Passage	0.213009	0.000687007
ENSG00000067334	DNTTIP2	Residual	97.4724
ENSG00000067369	TP53BP1	Line	3.38713	2.67579e-102
ENSG00000067369	TP53BP1	Passage	0.612322	6.91022e-20
ENSG00000067369	TP53BP1	Line:Passage	0.659215	3.32037e-09
ENSG00000067369	TP53BP1	Residual	95.3413
ENSG00000067533	RRP15	Line	3.2277	1.84155e-112
ENSG00000067533	RRP15	Passage	1.04055	2.41661e-20
ENSG00000067533	RRP15	Line:Passage	3.35184	1.77796e-14
ENSG00000067533	RRP15	Residual	92.3799
ENSG00000067704	IARS2	Line	2.42067	4.44759e-135
ENSG00000067704	IARS2	Passage	0.545506	3.63404e-22
ENSG00000067704	IARS2	Line:Passage	1.0102	1.08521e-05
ENSG00000067704	IARS2	Residual	96.0236
ENSG00000067798	NAV3	Line	0.449319	1.05407e-41
ENSG00000067798	NAV3	Passage	1.00581	1.26097e-19
ENSG00000067798	NAV3	Line:Passage	1.43704	2.02384e-18
ENSG00000067798	NAV3	Residual	97.1078
ENSG00000067840	PDZD4	Line	0.792461	1.55344e-44
ENSG00000067840	PDZD4	Passage	0.208327	1.13606e-10
ENSG00000067840	PDZD4	Line:Passage	0.821814	2.29509e-09
ENSG00000067840	PDZD4	Residual	98.1774
ENSG00000067900	ROCK1	Line	0.651375	2.87222e-39
ENSG00000067900	ROCK1	Passage	0.422079	5.07113e-07
ENSG00000067900	ROCK1	Line:Passage	0.229193	0.00590606
ENSG00000067900	ROCK1	Residual	98.6974
ENSG00000068831	RASGRP2	Line	3.08114	1.17917e-203
ENSG00000068831	RASGRP2	Passage	1.18917	1.40823e-41
ENSG00000068831	RASGRP2	Line:Passage	1.67331	1.63899e-28
ENSG00000068831	RASGRP2	Residual	94.0564
ENSG00000069188	SDK2	Line	1.53811	2.44274e-114
ENSG00000069188	SDK2	Passage	0.676025	5.33146e-31
ENSG00000069188	SDK2	Line:Passage	0.924939	5.55299e-18
ENSG00000069188	SDK2	Residual	96.8609
ENSG00000069275	NUCKS1	Line	16.9466	0
ENSG00000069275	NUCKS1	Passage	3.38059	2.53685e-213
ENSG00000069275	NUCKS1	Line:Passage	7.63579	4.12943e-117
ENSG00000069275	NUCKS1	Residual	72.037
ENSG00000069345	DNAJA2	Line	2.59713	2.80226e-158
ENSG00000069345	DNAJA2	Passage	0.980615	4.98275e-26
ENSG00000069345	DNAJA2	Line:Passage	0.257078	0.000239051
ENSG00000069345	DNAJA2	Residual	96.1652
ENSG00000069482	GAL	Line	19.1096	0
ENSG00000069482	GAL	Passage	10.9209	3.26776e-188
ENSG00000069482	GAL	Line:Passage	15.7298	1.21838e-50
ENSG00000069482	GAL	Residual	54.2397
ENSG00000069849	ATP1B3	Line	1.80742	5.83648e-86
ENSG00000069849	ATP1B3	Passage	0.674332	2.05105e-20
ENSG00000069849	ATP1B3	Line:Passage	0.257244	0.000294801
ENSG00000069849	ATP1B3	Residual	97.261
ENSG00000070010	UFD1L	Line	0.687203	2.18381e-66
ENSG00000070010	UFD1L	Passage	0.0627978	0.000191268
ENSG00000070010	UFD1L	Line:Passage	0.19519	0.012541
ENSG00000070010	UFD1L	Residual	99.0548
ENSG00000070081	NUCB2	Line	0.90206	2.87305e-75
ENSG00000070081	NUCB2	Passage	2.51115e-07	0.000556622
ENSG00000070081	NUCB2	Line:Passage	0.160724	0.00463022
ENSG00000070081	NUCB2	Residual	98.9372
ENSG00000070214	SLC44A1	Line	0.930791	6.92582e-49
ENSG00000070214	SLC44A1	Passage	0.33903	1.05257e-08
ENSG00000070214	SLC44A1	Line:Passage	0.173561	0.014537
ENSG00000070214	SLC44A1	Residual	98.5566
ENSG00000070669	ASNS	Line	2.21709	2.87693e-125
ENSG00000070669	ASNS	Passage	0.611379	7.0593e-45
ENSG00000070669	ASNS	Line:Passage	0.822952	2.59648e-08
ENSG00000070669	ASNS	Residual	96.3486
ENSG00000070785	EIF2B3	Line	1.42189	7.30645e-59
ENSG00000070785	EIF2B3	Passage	8.88416e-07	3.26353e-06
ENSG00000070785	EIF2B3	Line:Passage	0.373636	0.000124835
ENSG00000070785	EIF2B3	Residual	98.2045
ENSG00000070814	TCOF1	Line	0.547909	9.70409e-18
ENSG00000070814	TCOF1	Passage	0.187532	6.67142e-05
ENSG00000070814	TCOF1	Line:Passage	0.283377	0.00144243
ENSG00000070814	TCOF1	Residual	98.9812
ENSG00000070831	CDC42	Line	8.44334	0
ENSG00000070831	CDC42	Passage	0.489473	9.07721e-40
ENSG00000070831	CDC42	Line:Passage	0.617684	1.26899e-14
ENSG00000070831	CDC42	Residual	90.4495
ENSG00000071994	PDCD2	Line	0.927342	6.4347e-34
ENSG00000071994	PDCD2	Passage	0.0860162	2.61816e-06
ENSG00000071994	PDCD2	Line:Passage	0.10581	0.00868142
ENSG00000071994	PDCD2	Residual	98.8808
ENSG00000072042	RDH11	Line	0.515018	5.92687e-20
ENSG00000072042	RDH11	Passage	0.0647418	9.63021e-06
ENSG00000072042	RDH11	Line:Passage	0.159268	0.0101299
ENSG00000072042	RDH11	Residual	99.261
ENSG00000072201	LNX1	Line	1.2332	3.02458e-66
ENSG00000072201	LNX1	Passage	0.610806	2.45512e-09
ENSG00000072201	LNX1	Line:Passage	0.564396	0.000951616
ENSG00000072201	LNX1	Residual	97.5916
ENSG00000072756	TRNT1	Line	0.788546	2.15946e-33
ENSG00000072756	TRNT1	Passage	0.290923	2.2422e-09
ENSG00000072756	TRNT1	Line:Passage	0.18949	0.000954548
ENSG00000072756	TRNT1	Residual	98.731
ENSG00000072778	ACADVL	Line	0.534662	5.5683e-86
ENSG00000072778	ACADVL	Passage	0.0623937	1.08348e-06
ENSG00000072778	ACADVL	Line:Passage	0.348974	4.74468e-05
ENSG00000072778	ACADVL	Residual	99.054
ENSG00000072818	ACAP1	Line	1.39151	2.85887e-49
ENSG00000072818	ACAP1	Passage	0.62601	2.45129e-12
ENSG00000072818	ACAP1	Line:Passage	0.235257	0.00229262
ENSG00000072818	ACAP1	Residual	97.7472
ENSG00000073803	MAP3K13	Line	15.1661	0
ENSG00000073803	MAP3K13	Passage	1.32545	1.0739e-44
ENSG00000073803	MAP3K13	Line:Passage	2.77842	5.86487e-41
ENSG00000073803	MAP3K13	Residual	80.73
ENSG00000074181	NOTCH3	Line	0.971665	2.65787e-36
ENSG00000074181	NOTCH3	Passage	0.34145	2.62995e-09
ENSG00000074181	NOTCH3	Line:Passage	0.531536	9.74923e-06
ENSG00000074181	NOTCH3	Residual	98.1553
ENSG00000074800	ENO1	Line	28.7081	0
ENSG00000074800	ENO1	Passage	3.74989	1.0227e-256
ENSG00000074800	ENO1	Line:Passage	2.59533	7.12011e-89
ENSG00000074800	ENO1	Residual	64.9467
ENSG00000075142	SRI	Line	2.00129	1.01238e-61
ENSG00000075142	SRI	Passage	0.517927	2.87603e-09
ENSG00000075142	SRI	Line:Passage	0.238397	0.0149008
ENSG00000075142	SRI	Residual	97.2424
ENSG00000075340	ADD2	Line	1.35488	1.43527e-56
ENSG00000075340	ADD2	Passage	0.359318	8.58277e-12
ENSG00000075340	ADD2	Line:Passage	0.227247	0.00190873
ENSG00000075340	ADD2	Residual	98.0586
ENSG00000075391	RASAL2	Line	1.97724	1.92917e-122
ENSG00000075391	RASAL2	Passage	0.889399	3.06072e-37
ENSG00000075391	RASAL2	Line:Passage	0.612282	2.88466e-10
ENSG00000075391	RASAL2	Residual	96.5211
ENSG00000075413	MARK3	Line	1.56843	1.09503e-232
ENSG00000075413	MARK3	Passage	0.32469	2.86175e-09
ENSG00000075413	MARK3	Line:Passage	0.192507	0.00423774
ENSG00000075413	MARK3	Residual	97.9144
ENSG00000075624	ACTB	Line	7.96676	9.18105e-168
ENSG00000075624	ACTB	Passage	0.167818	2.39316e-13
ENSG00000075624	ACTB	Line:Passage	1.02417	1.70305e-12
ENSG00000075624	ACTB	Residual	90.8413
ENSG00000075785	RAB7A	Line	3.61938	0
ENSG00000075785	RAB7A	Passage	3.20551	6.31205e-77
ENSG00000075785	RAB7A	Line:Passage	0.443091	1.99166e-09
ENSG00000075785	RAB7A	Residual	92.732
ENSG00000075945	KIFAP3	Line	0.593218	5.93479e-32
ENSG00000075945	KIFAP3	Passage	0.0667077	1.3923e-06
ENSG00000075945	KIFAP3	Line:Passage	0.422488	7.18468e-06
ENSG00000075945	KIFAP3	Residual	98.9176
ENSG00000076003	MCM6	Line	1.61239	7.04053e-115
ENSG00000076003	MCM6	Passage	0.796852	2.72014e-19
ENSG00000076003	MCM6	Line:Passage	0.187414	0.00724941
ENSG00000076003	MCM6	Residual	97.4033
ENSG00000076685	NT5C2	Line	1.39233	6.04887e-30
ENSG00000076685	NT5C2	Passage	0.240757	2.12521e-07
ENSG00000076685	NT5C2	Line:Passage	0.250563	0.00113724
ENSG00000076685	NT5C2	Residual	98.1164
ENSG00000076706	MCAM	Line	1.44152	9.03383e-39
ENSG00000076706	MCAM	Passage	0.390774	2.76052e-11
ENSG00000076706	MCAM	Line:Passage	0.241116	0.00781033
ENSG00000076706	MCAM	Residual	97.9266
ENSG00000076716	GPC4	Line	9.3126	3.81728e-267
ENSG00000076716	GPC4	Passage	0.408328	2.88237e-14
ENSG00000076716	GPC4	Line:Passage	0.555562	1.35418e-05
ENSG00000076716	GPC4	Residual	89.7235
ENSG00000077009	NMRK2	Line	7.85474	8.20545e-218
ENSG00000077009	NMRK2	Passage	1.82455e-06	1.17435e-07
ENSG00000077009	NMRK2	Line:Passage	0.809722	8.81871e-06
ENSG00000077009	NMRK2	Residual	91.3355
ENSG00000077147	TM9SF3	Line	3.36607	1.69029e-71
ENSG00000077147	TM9SF3	Passage	0.0997726	2.10074e-05
ENSG00000077147	TM9SF3	Line:Passage	0.234367	0.000421623
ENSG00000077147	TM9SF3	Residual	96.2998
ENSG00000077152	UBE2T	Line	2.54243	4.86649e-201
ENSG00000077152	UBE2T	Passage	0.818803	1.66758e-31
ENSG00000077152	UBE2T	Line:Passage	1.45742	3.35017e-20
ENSG00000077152	UBE2T	Residual	95.1813
ENSG00000077274	CAPN6	Line	3.11746	7.14249e-94
ENSG00000077274	CAPN6	Passage	0.490837	7.20939e-21
ENSG00000077274	CAPN6	Line:Passage	1.23279	1.54631e-11
ENSG00000077274	CAPN6	Residual	95.1589
ENSG00000077279	DCX	Line	1.44875	1.18961e-36
ENSG00000077279	DCX	Passage	0.319059	5.8941e-08
ENSG00000077279	DCX	Line:Passage	0.412301	0.00012398
ENSG00000077279	DCX	Residual	97.8199
ENSG00000077380	DYNC1I2	Line	1.85902	3.55281e-65
ENSG00000077380	DYNC1I2	Passage	0.201409	1.54733e-05
ENSG00000077380	DYNC1I2	Line:Passage	0.427463	0.00288452
ENSG00000077380	DYNC1I2	Residual	97.5121
ENSG00000077549	CAPZB	Line	7.69294	0
ENSG00000077549	CAPZB	Passage	0.980221	1.47661e-52
ENSG00000077549	CAPZB	Line:Passage	1.37809	1.48969e-40
ENSG00000077549	CAPZB	Residual	89.9487
ENSG00000077684	JADE1	Line	3.97421	2.3259e-125
ENSG00000077684	JADE1	Passage	3.56379e-06	4.35364e-25
ENSG00000077684	JADE1	Line:Passage	1.57824	4.16965e-10
ENSG00000077684	JADE1	Residual	94.4475
ENSG00000077782	FGFR1	Line	2.63538	1.96185e-128
ENSG00000077782	FGFR1	Passage	0.404261	7.11532e-22
ENSG00000077782	FGFR1	Line:Passage	0.949378	4.45621e-09
ENSG00000077782	FGFR1	Residual	96.011
ENSG00000077942	FBLN1	Line	1.18792	4.07849e-137
ENSG00000077942	FBLN1	Passage	1.52055	2.30542e-39
ENSG00000077942	FBLN1	Line:Passage	1.68885	4.97811e-27
ENSG00000077942	FBLN1	Residual	95.6027
ENSG00000078140	UBE2K	Line	2.29731	2.14798e-106
ENSG00000078140	UBE2K	Passage	0.163823	3.83738e-08
ENSG00000078140	UBE2K	Line:Passage	0.247233	0.000288769
ENSG00000078140	UBE2K	Residual	97.2916
ENSG00000078295	ADCY2	Line	8.83337	0
ENSG00000078295	ADCY2	Passage	4.36204	1.4419e-101
ENSG00000078295	ADCY2	Line:Passage	3.74251	9.90437e-36
ENSG00000078295	ADCY2	Residual	83.0621
ENSG00000078369	GNB1	Line	5.86373	6.1451e-226
ENSG00000078369	GNB1	Passage	0.170918	1.31592e-15
ENSG00000078369	GNB1	Line:Passage	0.594618	1.41384e-09
ENSG00000078369	GNB1	Residual	93.3707
ENSG00000078618	NRDC	Line	3.66375	7.94671e-172
ENSG00000078618	NRDC	Passage	8.45083e-06	9.79341e-13
ENSG00000078618	NRDC	Line:Passage	0.686766	6.44987e-05
ENSG00000078618	NRDC	Residual	95.6495
ENSG00000079102	RUNX1T1	Line	1.98187	9.41496e-132
ENSG00000079102	RUNX1T1	Passage	0.469318	2.35327e-20
ENSG00000079102	RUNX1T1	Line:Passage	0.830248	2.17091e-06
ENSG00000079102	RUNX1T1	Residual	96.7186
ENSG00000079246	XRCC5	Line	2.33123	1.46367e-153
ENSG00000079246	XRCC5	Passage	0.712421	1.24679e-35
ENSG00000079246	XRCC5	Line:Passage	0.650897	2.59316e-10
ENSG00000079246	XRCC5	Residual	96.3054
ENSG00000079308	TNS1	Line	0.5358	3.45695e-29
ENSG00000079308	TNS1	Passage	0.064406	0.000134737
ENSG00000079308	TNS1	Line:Passage	0.20973	0.00186966
ENSG00000079308	TNS1	Residual	99.1901
ENSG00000079691	LRRC16A	Line	1.23133	3.9162e-53
ENSG00000079691	LRRC16A	Passage	0.341312	1.84357e-10
ENSG00000079691	LRRC16A	Line:Passage	0.63065	3.50008e-09
ENSG00000079691	LRRC16A	Residual	97.7967
ENSG00000079739	PGM1	Line	3.30337	3.47042e-195
ENSG00000079739	PGM1	Passage	0.526555	9.85107e-63
ENSG00000079739	PGM1	Line:Passage	1.39017	3.04493e-11
ENSG00000079739	PGM1	Residual	94.7799
ENSG00000079785	DDX1	Line	1.29932	9.41353e-84
ENSG00000079785	DDX1	Passage	0.0333737	2.53663e-09
ENSG00000079785	DDX1	Line:Passage	0.790381	1.66703e-07
ENSG00000079785	DDX1	Residual	97.8769
ENSG00000080824	HSP90AA1	Line	13.6524	0
ENSG00000080824	HSP90AA1	Passage	3.91704	2.78265e-301
ENSG00000080824	HSP90AA1	Line:Passage	4.27666	1.55455e-132
ENSG00000080824	HSP90AA1	Residual	78.1539
ENSG00000081377	CDC14B	Line	0.92401	2.50842e-25
ENSG00000081377	CDC14B	Passage	4.94991e-07	4.19863e-06
ENSG00000081377	CDC14B	Line:Passage	0.220039	0.000390154
ENSG00000081377	CDC14B	Residual	98.856
ENSG00000081479	LRP2	Line	0.785459	2.01829e-133
ENSG00000081479	LRP2	Passage	2.51083	5.47235e-73
ENSG00000081479	LRP2	Line:Passage	3.12577	8.12224e-61
ENSG00000081479	LRP2	Residual	93.5779
ENSG00000081870	HSPB11	Line	2.86127	1.15237e-155
ENSG00000081870	HSPB11	Passage	0.175859	7.88232e-19
ENSG00000081870	HSPB11	Line:Passage	0.741162	1.11678e-16
ENSG00000081870	HSPB11	Residual	96.2217
ENSG00000082014	SMARCD3	Line	0.386568	1.55031e-25
ENSG00000082014	SMARCD3	Passage	0.240499	3.5747e-08
ENSG00000082014	SMARCD3	Line:Passage	0.446498	1.23021e-07
ENSG00000082014	SMARCD3	Residual	98.9264
ENSG00000082497	SERTAD4	Line	0.945736	7.68315e-29
ENSG00000082497	SERTAD4	Passage	0.324319	1.06657e-09
ENSG00000082497	SERTAD4	Line:Passage	0.230151	0.000627753
ENSG00000082497	SERTAD4	Residual	98.4998
ENSG00000082781	ITGB5	Line	1.77338	4.04271e-105
ENSG00000082781	ITGB5	Passage	1.71717	3.16699e-31
ENSG00000082781	ITGB5	Line:Passage	1.02716	1.08929e-11
ENSG00000082781	ITGB5	Residual	95.4823
ENSG00000083168	KAT6A	Line	0.53108	9.8762e-29
ENSG00000083168	KAT6A	Passage	0.247948	1.14058e-10
ENSG00000083168	KAT6A	Line:Passage	0.513571	1.06561e-07
ENSG00000083168	KAT6A	Residual	98.7074
ENSG00000083845	RPS5	Line	8.30374	0
ENSG00000083845	RPS5	Passage	0.0931794	6.47023e-19
ENSG00000083845	RPS5	Line:Passage	0.49516	1.19946e-09
ENSG00000083845	RPS5	Residual	91.1079
ENSG00000083857	FAT1	Line	1.9856	5.264e-144
ENSG00000083857	FAT1	Passage	0.476837	2.86683e-22
ENSG00000083857	FAT1	Line:Passage	0.515737	7.08624e-10
ENSG00000083857	FAT1	Residual	97.0218
ENSG00000084207	GSTP1	Line	9.82628	0
ENSG00000084207	GSTP1	Passage	2.21525	3.2182e-118
ENSG00000084207	GSTP1	Line:Passage	1.13476	6.39168e-38
ENSG00000084207	GSTP1	Residual	86.8237
ENSG00000084234	APLP2	Line	1.43406	1.15706e-50
ENSG00000084234	APLP2	Passage	0.380052	4.48261e-10
ENSG00000084234	APLP2	Line:Passage	0.171767	0.000218529
ENSG00000084234	APLP2	Residual	98.0141
ENSG00000084623	EIF3I	Line	3.59389	4.69704e-154
ENSG00000084623	EIF3I	Passage	0.000448191	2.22156e-07
ENSG00000084623	EIF3I	Line:Passage	0.415327	7.53534e-06
ENSG00000084623	EIF3I	Residual	95.9903
ENSG00000084652	TXLNA	Line	2.61045	1.80433e-154
ENSG00000084652	TXLNA	Passage	0.23341	4.22242e-11
ENSG00000084652	TXLNA	Line:Passage	0.446837	5.28222e-05
ENSG00000084652	TXLNA	Residual	96.7093
ENSG00000085276	MECOM	Line	0.608764	1.27581e-113
ENSG00000085276	MECOM	Passage	1.32257	8.22538e-74
ENSG00000085276	MECOM	Line:Passage	5.07366	7.95046e-72
ENSG00000085276	MECOM	Residual	92.995
ENSG00000085491	SLC25A24	Line	2.88334	8.88964e-180
ENSG00000085491	SLC25A24	Passage	0.17646	1.10239e-21
ENSG00000085491	SLC25A24	Line:Passage	0.532129	8.38713e-05
ENSG00000085491	SLC25A24	Residual	96.4081
ENSG00000086061	DNAJA1	Line	2.46826	1.65904e-66
ENSG00000086061	DNAJA1	Passage	0.236333	8.05884e-12
ENSG00000086061	DNAJA1	Line:Passage	0.646336	6.35558e-11
ENSG00000086061	DNAJA1	Residual	96.6491
ENSG00000086475	SEPHS1	Line	1.12174	6.70468e-106
ENSG00000086475	SEPHS1	Passage	0.000176293	1.20805e-31
ENSG00000086475	SEPHS1	Line:Passage	2.4488	3.9748e-13
ENSG00000086475	SEPHS1	Residual	96.4293
ENSG00000086504	MRPL28	Line	1.42375	2.60073e-114
ENSG00000086504	MRPL28	Passage	0.0925307	6.67849e-05
ENSG00000086504	MRPL28	Line:Passage	0.156274	0.0101983
ENSG00000086504	MRPL28	Residual	98.3274
ENSG00000086712	TXLNG	Line	18.0789	0
ENSG00000086712	TXLNG	Passage	1.08255	1.40544e-13
ENSG00000086712	TXLNG	Line:Passage	1.50889	2.14399e-05
ENSG00000086712	TXLNG	Residual	79.3296
ENSG00000087086	FTL	Line	9.32333	0
ENSG00000087086	FTL	Passage	2.14875	3.61907e-168
ENSG00000087086	FTL	Line:Passage	4.69527	1.73079e-53
ENSG00000087086	FTL	Residual	83.8326
ENSG00000087191	PSMC5	Line	3.38119	0
ENSG00000087191	PSMC5	Passage	0.421426	3.15233e-21
ENSG00000087191	PSMC5	Line:Passage	0.480261	1.76479e-09
ENSG00000087191	PSMC5	Residual	95.7171
ENSG00000087301	TXNDC16	Line	2.26077	5.83947e-301
ENSG00000087301	TXNDC16	Passage	0.388181	1.31904e-19
ENSG00000087301	TXNDC16	Line:Passage	0.638988	1.85454e-09
ENSG00000087301	TXNDC16	Residual	96.7121
ENSG00000087302	C14orf166	Line	7.37196	0
ENSG00000087302	C14orf166	Passage	1.82394	1.89696e-85
ENSG00000087302	C14orf166	Line:Passage	1.54073	3.15422e-35
ENSG00000087302	C14orf166	Residual	89.2634
ENSG00000087303	NID2	Line	0.828413	5.41449e-34
ENSG00000087303	NID2	Passage	0.112024	1.64863e-07
ENSG00000087303	NID2	Line:Passage	0.379108	0.00180905
ENSG00000087303	NID2	Residual	98.6805
ENSG00000087510	TFAP2C	Line	2.45812	9.87385e-43
ENSG00000087510	TFAP2C	Passage	0.127027	6.45819e-06
ENSG00000087510	TFAP2C	Line:Passage	0.430633	0.00767692
ENSG00000087510	TFAP2C	Residual	96.9842
ENSG00000087586	AURKA	Line	0.665367	2.52501e-47
ENSG00000087586	AURKA	Passage	0.0678968	6.77949e-08
ENSG00000087586	AURKA	Line:Passage	0.394008	2.98047e-05
ENSG00000087586	AURKA	Residual	98.8727
ENSG00000088205	DDX18	Line	1.12562	5.78207e-60
ENSG00000088205	DDX18	Passage	6.34776e-07	1.26315e-14
ENSG00000088205	DDX18	Line:Passage	1.30624	2.00937e-08
ENSG00000088205	DDX18	Residual	97.5681
ENSG00000088930	XRN2	Line	0.397181	1.76776e-22
ENSG00000088930	XRN2	Passage	7.89554e-07	2.25256e-07
ENSG00000088930	XRN2	Line:Passage	0.407281	8.57376e-07
ENSG00000088930	XRN2	Residual	99.1955
ENSG00000088986	DYNLL1	Line	4.4319	9.40864e-123
ENSG00000088986	DYNLL1	Passage	0.113211	4.77475e-08
ENSG00000088986	DYNLL1	Line:Passage	0.50016	6.71464e-07
ENSG00000088986	DYNLL1	Residual	94.9547
ENSG00000089009	RPL6	Line	2.93679	2.94745e-284
ENSG00000089009	RPL6	Passage	0.778221	4.50576e-80
ENSG00000089009	RPL6	Line:Passage	3.84193	9.75724e-37
ENSG00000089009	RPL6	Residual	92.4431
ENSG00000089048	ESF1	Line	0.180686	3.55955e-13
ENSG00000089048	ESF1	Passage	7.69466e-07	5.90735e-05
ENSG00000089048	ESF1	Line:Passage	0.28102	0.000364533
ENSG00000089048	ESF1	Residual	99.5383
ENSG00000089116	LHX5	Line	0.274594	1.0081e-86
ENSG00000089116	LHX5	Passage	1.74685	1.9449e-44
ENSG00000089116	LHX5	Line:Passage	2.02223	5.34577e-40
ENSG00000089116	LHX5	Residual	95.9563
ENSG00000089157	RPLP0	Line	9.45433	0
ENSG00000089157	RPLP0	Passage	0.516295	6.59573e-40
ENSG00000089157	RPLP0	Line:Passage	1.19523	6.44186e-20
ENSG00000089157	RPLP0	Residual	88.8341
ENSG00000089220	PEBP1	Line	6.77869	0
ENSG00000089220	PEBP1	Passage	2.95266	1.84823e-94
ENSG00000089220	PEBP1	Line:Passage	1.01671	6.43471e-27
ENSG00000089220	PEBP1	Residual	89.2519
ENSG00000089248	ERP29	Line	1.94111	7.30148e-75
ENSG00000089248	ERP29	Passage	4.23027e-06	6.83591e-21
ENSG00000089248	ERP29	Line:Passage	1.44236	2.5422e-19
ENSG00000089248	ERP29	Residual	96.6165
ENSG00000089250	NOS1	Line	0.284284	3.70097e-12
ENSG00000089250	NOS1	Passage	0.122245	0.00299515
ENSG00000089250	NOS1	Line:Passage	0.113182	0.011678
ENSG00000089250	NOS1	Residual	99.4803
ENSG00000089597	GANAB	Line	0.97641	5.54786e-41
ENSG00000089597	GANAB	Passage	0.176113	2.6832e-05
ENSG00000089597	GANAB	Line:Passage	0.202647	0.00450654
ENSG00000089597	GANAB	Residual	98.6448
ENSG00000089685	BIRC5	Line	4.99804	2.03738e-271
ENSG00000089685	BIRC5	Passage	0.205371	1.37954e-19
ENSG00000089685	BIRC5	Line:Passage	0.767467	0.000277782
ENSG00000089685	BIRC5	Residual	94.0291
ENSG00000090013	BLVRB	Line	3.62737	0
ENSG00000090013	BLVRB	Passage	2.24891e-06	4.43504e-41
ENSG00000090013	BLVRB	Line:Passage	1.30716	3.99266e-28
ENSG00000090013	BLVRB	Residual	95.0655
ENSG00000090273	NUDC	Line	7.32984	0
ENSG00000090273	NUDC	Passage	1.60566	3.39371e-43
ENSG00000090273	NUDC	Line:Passage	0.612519	5.64015e-11
ENSG00000090273	NUDC	Residual	90.452
ENSG00000090686	USP48	Line	2.13583	7.40027e-82
ENSG00000090686	USP48	Passage	0.15147	1.43496e-08
ENSG00000090686	USP48	Line:Passage	0.238602	0.00169195
ENSG00000090686	USP48	Residual	97.4741
ENSG00000090776	EFNB1	Line	1.4022	5.38726e-52
ENSG00000090776	EFNB1	Passage	0.29649	2.15618e-07
ENSG00000090776	EFNB1	Line:Passage	0.409707	2.85444e-06
ENSG00000090776	EFNB1	Residual	97.8916
ENSG00000091129	NRCAM	Line	0.483825	3.49822e-35
ENSG00000091129	NRCAM	Passage	0.116809	3.86888e-14
ENSG00000091129	NRCAM	Line:Passage	0.756783	6.65523e-12
ENSG00000091129	NRCAM	Residual	98.6426
ENSG00000091136	LAMB1	Line	1.09481	3.80444e-74
ENSG00000091136	LAMB1	Passage	0.35203	1.28874e-10
ENSG00000091136	LAMB1	Line:Passage	0.380824	1.99989e-05
ENSG00000091136	LAMB1	Residual	98.1723
ENSG00000091409	ITGA6	Line	1.35048	6.3025e-103
ENSG00000091409	ITGA6	Passage	6.48146e-07	6.64599e-07
ENSG00000091409	ITGA6	Line:Passage	0.301827	6.79497e-05
ENSG00000091409	ITGA6	Residual	98.3477
ENSG00000091490	SEL1L3	Line	0.272499	3.42227e-16
ENSG00000091490	SEL1L3	Passage	0.0870136	0.00060665
ENSG00000091490	SEL1L3	Line:Passage	0.216602	0.00210647
ENSG00000091490	SEL1L3	Residual	99.4239
ENSG00000091656	ZFHX4	Line	2.01364e-05	1.82821e-123
ENSG00000091656	ZFHX4	Passage	3.32691	9.59493e-94
ENSG00000091656	ZFHX4	Line:Passage	4.82552	4.64911e-94
ENSG00000091656	ZFHX4	Residual	91.8476
ENSG00000091986	CCDC80	Line	1.43944	3.24644e-152
ENSG00000091986	CCDC80	Passage	1.09059	1.99175e-40
ENSG00000091986	CCDC80	Line:Passage	1.37725	8.39398e-32
ENSG00000091986	CCDC80	Residual	96.0927
ENSG00000092010	PSME1	Line	7.89566	0
ENSG00000092010	PSME1	Passage	0.58793	8.61266e-29
ENSG00000092010	PSME1	Line:Passage	0.400808	1.34084e-07
ENSG00000092010	PSME1	Residual	91.1156
ENSG00000092020	PPP2R3C	Line	3.53423	0
ENSG00000092020	PPP2R3C	Passage	0.387949	1.77521e-25
ENSG00000092020	PPP2R3C	Line:Passage	0.277153	5.66885e-06
ENSG00000092020	PPP2R3C	Residual	95.8007
ENSG00000092051	JPH4	Line	2.64421	2.65365e-221
ENSG00000092051	JPH4	Passage	4.35328e-05	1.70114e-20
ENSG00000092051	JPH4	Line:Passage	0.968519	3.86143e-19
ENSG00000092051	JPH4	Residual	96.3872
ENSG00000092068	SLC7A8	Line	5.01062	3.11548e-128
ENSG00000092068	SLC7A8	Passage	0.0246342	1.42545e-20
ENSG00000092068	SLC7A8	Line:Passage	1.74073	3.71233e-19
ENSG00000092068	SLC7A8	Residual	93.224
ENSG00000092108	SCFD1	Line	1.40832	9.83017e-178
ENSG00000092108	SCFD1	Passage	0.161335	6.85091e-08
ENSG00000092108	SCFD1	Line:Passage	0.220217	0.00110685
ENSG00000092108	SCFD1	Residual	98.2101
ENSG00000092140	G2E3	Line	4.1205	0
ENSG00000092140	G2E3	Passage	0.586659	4.3331e-28
ENSG00000092140	G2E3	Line:Passage	0.362995	9.48202e-08
ENSG00000092140	G2E3	Residual	94.9298
ENSG00000092199	HNRNPC	Line	3.30188	0
ENSG00000092199	HNRNPC	Passage	0.167016	2.47683e-21
ENSG00000092199	HNRNPC	Line:Passage	0.429539	4.55592e-10
ENSG00000092199	HNRNPC	Residual	96.1016
ENSG00000092201	SUPT16H	Line	1.533	2.70798e-126
ENSG00000092201	SUPT16H	Passage	0.13239	9.44477e-18
ENSG00000092201	SUPT16H	Line:Passage	0.475284	5.41814e-07
ENSG00000092201	SUPT16H	Residual	97.8593
ENSG00000092421	SEMA6A	Line	12.0132	0
ENSG00000092421	SEMA6A	Passage	8.54655	0
ENSG00000092421	SEMA6A	Line:Passage	2.88292	4.07889e-40
ENSG00000092421	SEMA6A	Residual	76.5573
ENSG00000092445	TYRO3	Line	0.727167	1.89852e-48
ENSG00000092445	TYRO3	Passage	0.230149	1.35965e-12
ENSG00000092445	TYRO3	Line:Passage	0.302583	2.98936e-06
ENSG00000092445	TYRO3	Residual	98.7401
ENSG00000092607	TBX15	Line	24.467	0
ENSG00000092607	TBX15	Passage	1.77471	1.84331e-46
ENSG00000092607	TBX15	Line:Passage	3.56333	2.23137e-08
ENSG00000092607	TBX15	Residual	70.195
ENSG00000092621	PHGDH	Line	10.5873	0
ENSG00000092621	PHGDH	Passage	0.0652528	1.84546e-15
ENSG00000092621	PHGDH	Line:Passage	0.727305	3.06682e-10
ENSG00000092621	PHGDH	Residual	88.6202
ENSG00000092820	EZR	Line	5.82703	9.70621e-119
ENSG00000092820	EZR	Passage	1.55936	3.38673e-25
ENSG00000092820	EZR	Line:Passage	1.36795	5.88249e-16
ENSG00000092820	EZR	Residual	91.2457
ENSG00000092841	MYL6	Line	4.46202	3.43265e-180
ENSG00000092841	MYL6	Passage	1.13751e-06	1.60785e-08
ENSG00000092841	MYL6	Line:Passage	0.347013	0.000367713
ENSG00000092841	MYL6	Residual	95.191
ENSG00000092847	AGO1	Line	1.84711	1.19299e-76
ENSG00000092847	AGO1	Passage	9.79712e-07	9.4391e-09
ENSG00000092847	AGO1	Line:Passage	0.537265	8.52837e-07
ENSG00000092847	AGO1	Residual	97.6156
ENSG00000092853	CLSPN	Line	4.90927	0
ENSG00000092853	CLSPN	Passage	0.955225	1.37017e-28
ENSG00000092853	CLSPN	Line:Passage	0.507322	2.60229e-10
ENSG00000092853	CLSPN	Residual	93.6282
ENSG00000092964	DPYSL2	Line	2.82928	1.00516e-106
ENSG00000092964	DPYSL2	Passage	1.3573	1.82816e-26
ENSG00000092964	DPYSL2	Line:Passage	0.230641	0.000602509
ENSG00000092964	DPYSL2	Residual	95.5828
ENSG00000092978	GPATCH2	Line	1.08369	1.12354e-68
ENSG00000092978	GPATCH2	Passage	0.560458	9.20514e-12
ENSG00000092978	GPATCH2	Line:Passage	0.949695	1.16665e-08
ENSG00000092978	GPATCH2	Residual	97.4062
ENSG00000093010	COMT	Line	3.49714	1.30456e-170
ENSG00000093010	COMT	Passage	1.89981	2.09912e-55
ENSG00000093010	COMT	Line:Passage	1.05611	9.36942e-17
ENSG00000093010	COMT	Residual	93.5469
ENSG00000093144	ECHDC1	Line	1.09684	1.83916e-47
ENSG00000093144	ECHDC1	Passage	2.52833e-06	0.000362473
ENSG00000093144	ECHDC1	Line:Passage	0.142551	0.00424116
ENSG00000093144	ECHDC1	Residual	98.7606
ENSG00000094755	GABRP	Line	0.199189	1.02312e-15
ENSG00000094755	GABRP	Passage	0.00266859	4.99847e-07
ENSG00000094755	GABRP	Line:Passage	1.04848	4.67828e-06
ENSG00000094755	GABRP	Residual	98.7497
ENSG00000094916	CBX5	Line	5.84608	7.82751e-207
ENSG00000094916	CBX5	Passage	0.884786	8.26421e-28
ENSG00000094916	CBX5	Line:Passage	1.82592	4.5862e-08
ENSG00000094916	CBX5	Residual	91.4432
ENSG00000095002	MSH2	Line	2.36305	8.95852e-118
ENSG00000095002	MSH2	Passage	0.553012	1.4143e-24
ENSG00000095002	MSH2	Line:Passage	0.309831	4.66866e-05
ENSG00000095002	MSH2	Residual	96.7741
ENSG00000095261	PSMD5	Line	1.17581	1.22993e-128
ENSG00000095261	PSMD5	Passage	0.299951	5.05463e-13
ENSG00000095261	PSMD5	Line:Passage	0.296722	1.29179e-09
ENSG00000095261	PSMD5	Residual	98.2275
ENSG00000096384	HSP90AB1	Line	2.16024	1.06412e-163
ENSG00000096384	HSP90AB1	Passage	0.792408	1.62803e-51
ENSG00000096384	HSP90AB1	Line:Passage	2.04584	9.85296e-27
ENSG00000096384	HSP90AB1	Residual	95.0015
ENSG00000096696	DSP	Line	4.4955	1.2675e-304
ENSG00000096696	DSP	Passage	0.768329	1.23417e-33
ENSG00000096696	DSP	Line:Passage	1.32077	1.29493e-26
ENSG00000096696	DSP	Residual	93.4154
ENSG00000097021	ACOT7	Line	3.06708	5.30135e-128
ENSG00000097021	ACOT7	Passage	0.140782	1.21326e-09
ENSG00000097021	ACOT7	Line:Passage	0.325043	0.00333868
ENSG00000097021	ACOT7	Residual	96.4671
ENSG00000097033	SH3GLB1	Line	1.78888	1.14582e-107
ENSG00000097033	SH3GLB1	Passage	0.209725	1.05962e-21
ENSG00000097033	SH3GLB1	Line:Passage	0.621798	5.86821e-11
ENSG00000097033	SH3GLB1	Residual	97.3796
ENSG00000099622	CIRBP	Line	3.44604	1.63851e-179
ENSG00000099622	CIRBP	Passage	0.00393615	4.22981e-10
ENSG00000099622	CIRBP	Line:Passage	0.530684	7.0395e-07
ENSG00000099622	CIRBP	Residual	96.0193
ENSG00000099624	ATP5D	Line	3.43057	7.59332e-170
ENSG00000099624	ATP5D	Passage	0.417775	2.94277e-18
ENSG00000099624	ATP5D	Line:Passage	0.308904	2.76971e-06
ENSG00000099624	ATP5D	Residual	95.8428
ENSG00000099783	HNRNPM	Line	2.60948	1.14462e-94
ENSG00000099783	HNRNPM	Passage	1.3439e-05	3.77274e-14
ENSG00000099783	HNRNPM	Line:Passage	0.778031	1.46626e-13
ENSG00000099783	HNRNPM	Residual	96.6125
ENSG00000099795	NDUFB7	Line	2.21882	8.46638e-70
ENSG00000099795	NDUFB7	Passage	0.463347	7.87015e-14
ENSG00000099795	NDUFB7	Line:Passage	0.388176	2.09918e-05
ENSG00000099795	NDUFB7	Residual	96.9297
ENSG00000099800	TIMM13	Line	4.53067	0
ENSG00000099800	TIMM13	Passage	1.15362	1.70587e-28
ENSG00000099800	TIMM13	Line:Passage	1.45245	3.84792e-19
ENSG00000099800	TIMM13	Residual	92.8633
ENSG00000099817	POLR2E	Line	0.644459	5.73509e-37
ENSG00000099817	POLR2E	Passage	0.136004	4.42799e-09
ENSG00000099817	POLR2E	Line:Passage	0.366927	1.79836e-05
ENSG00000099817	POLR2E	Residual	98.8526
ENSG00000099860	GADD45B	Line	1.49391	3.49236e-77
ENSG00000099860	GADD45B	Passage	0.785558	2.30574e-24
ENSG00000099860	GADD45B	Line:Passage	0.828451	3.04052e-09
ENSG00000099860	GADD45B	Residual	96.8921
ENSG00000099901	RANBP1	Line	2.80398	6.80831e-150
ENSG00000099901	RANBP1	Passage	0.323731	6.16365e-40
ENSG00000099901	RANBP1	Line:Passage	0.80322	3.98292e-07
ENSG00000099901	RANBP1	Residual	96.0691
ENSG00000099954	CECR2	Line	1.34527	9.43382e-44
ENSG00000099954	CECR2	Passage	1.75087e-06	1.01186e-07
ENSG00000099954	CECR2	Line:Passage	0.604073	0.00117864
ENSG00000099954	CECR2	Residual	98.0507
ENSG00000099977	DDT	Line	11.1459	0
ENSG00000099977	DDT	Passage	1.65977	2.28444e-32
ENSG00000099977	DDT	Line:Passage	3.1105	1.85414e-17
ENSG00000099977	DDT	Residual	84.0839
ENSG00000100028	SNRPD3	Line	1.21775	4.85055e-86
ENSG00000100028	SNRPD3	Passage	0.0803207	3.70214e-20
ENSG00000100028	SNRPD3	Line:Passage	0.856297	1.04171e-13
ENSG00000100028	SNRPD3	Residual	97.8456
ENSG00000100097	LGALS1	Line	6.08411	0
ENSG00000100097	LGALS1	Passage	0.747871	4.62029e-36
ENSG00000100097	LGALS1	Line:Passage	0.589688	6.90825e-11
ENSG00000100097	LGALS1	Residual	92.5783
ENSG00000100116	GCAT	Line	0.693813	8.65392e-33
ENSG00000100116	GCAT	Passage	0.157629	7.72267e-06
ENSG00000100116	GCAT	Line:Passage	0.096556	0.0136414
ENSG00000100116	GCAT	Residual	99.052
ENSG00000100138	SNU13	Line	0.977642	6.41751e-39
ENSG00000100138	SNU13	Passage	7.12471e-07	3.39797e-06
ENSG00000100138	SNU13	Line:Passage	0.499868	4.87107e-05
ENSG00000100138	SNU13	Residual	98.5225
ENSG00000100142	POLR2F	Line	3.24511	5.94e-91
ENSG00000100142	POLR2F	Passage	0.0615412	0.00160238
ENSG00000100142	POLR2F	Line:Passage	0.257287	0.0143204
ENSG00000100142	POLR2F	Residual	96.4361
ENSG00000100162	CENPM	Line	0.762684	1.05797e-33
ENSG00000100162	CENPM	Passage	7.18454e-07	0.0013776
ENSG00000100162	CENPM	Line:Passage	0.203522	0.00778412
ENSG00000100162	CENPM	Residual	99.0338
ENSG00000100216	TOMM22	Line	1.2233	1.60732e-63
ENSG00000100216	TOMM22	Passage	0.224352	3.71065e-09
ENSG00000100216	TOMM22	Line:Passage	0.14976	0.0144968
ENSG00000100216	TOMM22	Residual	98.4026
ENSG00000100316	RPL3	Line	5.36259	6.46605e-157
ENSG00000100316	RPL3	Passage	8.30646e-07	6.83418e-22
ENSG00000100316	RPL3	Line:Passage	1.14437	1.88357e-08
ENSG00000100316	RPL3	Residual	93.493
ENSG00000100344	PNPLA3	Line	1.75157	3.33297e-87
ENSG00000100344	PNPLA3	Passage	0.35329	8.37296e-14
ENSG00000100344	PNPLA3	Line:Passage	0.496992	1.64693e-06
ENSG00000100344	PNPLA3	Residual	97.3981
ENSG00000100376	FAM118A	Line	0.561162	4.04822e-50
ENSG00000100376	FAM118A	Passage	0.0692614	0.00010271
ENSG00000100376	FAM118A	Line:Passage	0.140549	0.00709549
ENSG00000100376	FAM118A	Residual	99.229
ENSG00000100380	ST13	Line	2.85063	2.27375e-115
ENSG00000100380	ST13	Passage	0.446413	1.43453e-13
ENSG00000100380	ST13	Line:Passage	0.577636	1.18835e-08
ENSG00000100380	ST13	Residual	96.1253
ENSG00000100422	CERK	Line	0.931176	3.19935e-123
ENSG00000100422	CERK	Passage	0.0260631	2.46613e-05
ENSG00000100422	CERK	Line:Passage	0.126797	0.00333739
ENSG00000100422	CERK	Residual	98.916
ENSG00000100439	ABHD4	Line	1.44066	2.96796e-245
ENSG00000100439	ABHD4	Passage	0.73738	6.87476e-25
ENSG00000100439	ABHD4	Line:Passage	0.40498	1.87812e-10
ENSG00000100439	ABHD4	Residual	97.417
ENSG00000100445	SDR39U1	Line	1.43869	3.94277e-193
ENSG00000100445	SDR39U1	Passage	0.233305	2.91843e-07
ENSG00000100445	SDR39U1	Line:Passage	0.15698	0.00557694
ENSG00000100445	SDR39U1	Residual	98.171
ENSG00000100503	NIN	Line	0.928598	2.08906e-111
ENSG00000100503	NIN	Passage	0.0744079	8.20426e-07
ENSG00000100503	NIN	Line:Passage	0.341913	7.18191e-05
ENSG00000100503	NIN	Residual	98.6551
ENSG00000100504	PYGL	Line	3.16634	2.7463e-294
ENSG00000100504	PYGL	Passage	0.194507	1.59458e-13
ENSG00000100504	PYGL	Line:Passage	0.264239	0.000107477
ENSG00000100504	PYGL	Residual	96.3749
ENSG00000100519	PSMC6	Line	1.4004	1.23949e-223
ENSG00000100519	PSMC6	Passage	0.139675	2.79038e-08
ENSG00000100519	PSMC6	Line:Passage	0.145469	0.00837772
ENSG00000100519	PSMC6	Residual	98.3145
ENSG00000100526	CDKN3	Line	1.81866	4.07861e-39
ENSG00000100526	CDKN3	Passage	0.223217	1.079e-09
ENSG00000100526	CDKN3	Line:Passage	0.480104	0.000828669
ENSG00000100526	CDKN3	Residual	97.478
ENSG00000100567	PSMA3	Line	1.15505	3.75823e-109
ENSG00000100567	PSMA3	Passage	0.135753	1.72641e-15
ENSG00000100567	PSMA3	Line:Passage	0.42627	5.68906e-11
ENSG00000100567	PSMA3	Residual	98.2829
ENSG00000100568	VTI1B	Line	1.62521	2.38288e-76
ENSG00000100568	VTI1B	Passage	7.95531e-07	2.78885e-05
ENSG00000100568	VTI1B	Line:Passage	0.361006	0.00010845
ENSG00000100568	VTI1B	Residual	98.0138
ENSG00000100625	SIX4	Line	2.01327	9.22447e-50
ENSG00000100625	SIX4	Passage	0.036735	4.7903e-06
ENSG00000100625	SIX4	Line:Passage	0.210815	0.00597683
ENSG00000100625	SIX4	Residual	97.7392
ENSG00000100664	EIF5	Line	1.83406	3.79932e-134
ENSG00000100664	EIF5	Passage	5.04574e-06	7.37243e-42
ENSG00000100664	EIF5	Line:Passage	1.82422	4.9262e-36
ENSG00000100664	EIF5	Residual	96.3417
ENSG00000100714	MTHFD1	Line	1.11445	5.0424e-47
ENSG00000100714	MTHFD1	Passage	0.235389	1.03909e-08
ENSG00000100714	MTHFD1	Line:Passage	0.223446	0.00293192
ENSG00000100714	MTHFD1	Residual	98.4267
ENSG00000100764	PSMC1	Line	2.8363	0
ENSG00000100764	PSMC1	Passage	0.286281	3.7158e-27
ENSG00000100764	PSMC1	Line:Passage	0.761855	4.60262e-16
ENSG00000100764	PSMC1	Residual	96.1156
ENSG00000100804	PSMB5	Line	3.76423	6.99583e-181
ENSG00000100804	PSMB5	Passage	0.328646	1.66425e-19
ENSG00000100804	PSMB5	Line:Passage	0.498933	8.17653e-08
ENSG00000100804	PSMB5	Residual	95.4082
ENSG00000100814	CCNB1IP1	Line	0.94232	9.33631e-38
ENSG00000100814	CCNB1IP1	Passage	7.90557e-07	2.46399e-07
ENSG00000100814	CCNB1IP1	Line:Passage	0.496073	5.00842e-06
ENSG00000100814	CCNB1IP1	Residual	98.5616
ENSG00000100823	APEX1	Line	2.3195	5.30056e-58
ENSG00000100823	APEX1	Passage	0.405201	4.51837e-16
ENSG00000100823	APEX1	Line:Passage	0.622169	3.3691e-12
ENSG00000100823	APEX1	Residual	96.6531
ENSG00000100883	SRP54	Line	0.96678	7.81961e-130
ENSG00000100883	SRP54	Passage	0.0936999	9.18379e-05
ENSG00000100883	SRP54	Line:Passage	0.167432	0.00637973
ENSG00000100883	SRP54	Residual	98.7721
ENSG00000100889	PCK2	Line	1.40166	1.72798e-104
ENSG00000100889	PCK2	Passage	0.189728	1.42373e-08
ENSG00000100889	PCK2	Line:Passage	0.717825	2.62715e-08
ENSG00000100889	PCK2	Residual	97.6908
ENSG00000100902	PSMA6	Line	1.20974	2.88178e-151
ENSG00000100902	PSMA6	Passage	0.215427	1.01746e-10
ENSG00000100902	PSMA6	Line:Passage	0.372189	7.06202e-06
ENSG00000100902	PSMA6	Residual	98.2026
ENSG00000100908	EMC9	Line	2.4685	2.54179e-262
ENSG00000100908	EMC9	Passage	0.280853	2.84114e-15
ENSG00000100908	EMC9	Line:Passage	0.41214	1.58869e-08
ENSG00000100908	EMC9	Residual	96.8385
ENSG00000100911	PSME2	Line	3.25948	0
ENSG00000100911	PSME2	Passage	0.392778	3.373e-37
ENSG00000100911	PSME2	Line:Passage	0.740749	2.17508e-20
ENSG00000100911	PSME2	Residual	95.607
ENSG00000100918	REC8	Line	3.33768	3.83389e-129
ENSG00000100918	REC8	Passage	0.220135	4.38116e-18
ENSG00000100918	REC8	Line:Passage	0.580819	4.81775e-06
ENSG00000100918	REC8	Residual	95.8614
ENSG00000100941	PNN	Line	1.40344	1.88977e-39
ENSG00000100941	PNN	Passage	0.134598	5.03459e-06
ENSG00000100941	PNN	Line:Passage	0.591924	1.44218e-05
ENSG00000100941	PNN	Residual	97.87
ENSG00000101040	ZMYND8	Line	1.78077	1.12145e-73
ENSG00000101040	ZMYND8	Passage	0.606762	5.26691e-22
ENSG00000101040	ZMYND8	Line:Passage	0.642647	1.11748e-08
ENSG00000101040	ZMYND8	Residual	96.9698
ENSG00000101144	BMP7	Line	3.31405	0
ENSG00000101144	BMP7	Passage	3.18437	1.13991e-186
ENSG00000101144	BMP7	Line:Passage	10.1159	1.45274e-157
ENSG00000101144	BMP7	Residual	83.3857
ENSG00000101166	PRELID3B	Line	1.72757	1.52362e-62
ENSG00000101166	PRELID3B	Passage	0.0836741	0.000324781
ENSG00000101166	PRELID3B	Line:Passage	0.204961	0.00100833
ENSG00000101166	PRELID3B	Residual	97.9838
ENSG00000101182	PSMA7	Line	7.60964	0
ENSG00000101182	PSMA7	Passage	0.597089	2.1758e-30
ENSG00000101182	PSMA7	Line:Passage	0.283456	7.70565e-05
ENSG00000101182	PSMA7	Residual	91.5098
ENSG00000101187	SLCO4A1	Line	0.575485	4.70954e-48
ENSG00000101187	SLCO4A1	Passage	0.346719	2.12122e-10
ENSG00000101187	SLCO4A1	Line:Passage	0.112821	0.0077107
ENSG00000101187	SLCO4A1	Residual	98.965
ENSG00000101194	SLC17A9	Line	0.884939	1.81013e-24
ENSG00000101194	SLC17A9	Passage	0.341229	8.79516e-09
ENSG00000101194	SLC17A9	Line:Passage	0.383741	0.000549937
ENSG00000101194	SLC17A9	Residual	98.3901
ENSG00000101210	EEF1A2	Line	1.14214	1.82379e-33
ENSG00000101210	EEF1A2	Passage	0.364682	1.12042e-08
ENSG00000101210	EEF1A2	Line:Passage	0.315501	0.000200965
ENSG00000101210	EEF1A2	Residual	98.1777
ENSG00000101220	C20orf27	Line	2.37769	1.9967e-180
ENSG00000101220	C20orf27	Passage	0.019035	3.11505e-12
ENSG00000101220	C20orf27	Line:Passage	0.369945	1.51563e-07
ENSG00000101220	C20orf27	Residual	97.2333
ENSG00000101266	CSNK2A1	Line	0.677153	1.67261e-56
ENSG00000101266	CSNK2A1	Passage	0.304173	6.22318e-10
ENSG00000101266	CSNK2A1	Line:Passage	0.150564	0.0116938
ENSG00000101266	CSNK2A1	Residual	98.8681
ENSG00000101361	NOP56	Line	0.86677	3.65506e-35
ENSG00000101361	NOP56	Passage	6.82107e-06	8.69165e-13
ENSG00000101361	NOP56	Line:Passage	0.615087	5.52721e-09
ENSG00000101361	NOP56	Residual	98.5181
ENSG00000101439	CST3	Line	4.26486	2.22315e-145
ENSG00000101439	CST3	Passage	0.688979	9.14235e-43
ENSG00000101439	CST3	Line:Passage	1.10373	1.1428e-23
ENSG00000101439	CST3	Residual	93.9424
ENSG00000101443	WFDC2	Line	20.796	0
ENSG00000101443	WFDC2	Passage	2.14721	2.20076e-105
ENSG00000101443	WFDC2	Line:Passage	1.38117	2.93177e-17
ENSG00000101443	WFDC2	Residual	75.6756
ENSG00000101557	USP14	Line	2.58245	1.53685e-119
ENSG00000101557	USP14	Passage	0.479149	6.26621e-21
ENSG00000101557	USP14	Line:Passage	0.225648	0.000510167
ENSG00000101557	USP14	Residual	96.7127
ENSG00000101843	PSMD10	Line	8.08595	5.1977e-180
ENSG00000101843	PSMD10	Passage	0.751221	4.10397e-15
ENSG00000101843	PSMD10	Line:Passage	0.551185	0.000729593
ENSG00000101843	PSMD10	Residual	90.6116
ENSG00000101850	GPR143	Line	20.8706	0
ENSG00000101850	GPR143	Passage	2.14168	8.47393e-71
ENSG00000101850	GPR143	Line:Passage	7.89389	1.11175e-44
ENSG00000101850	GPR143	Residual	69.0939
ENSG00000101868	POLA1	Line	11.8285	1.96401e-233
ENSG00000101868	POLA1	Passage	0.396551	1.75649e-10
ENSG00000101868	POLA1	Line:Passage	0.59712	2.95525e-06
ENSG00000101868	POLA1	Residual	87.1779
ENSG00000101871	MID1	Line	1.74656	7.03568e-44
ENSG00000101871	MID1	Passage	0.597021	1.25228e-11
ENSG00000101871	MID1	Line:Passage	0.346304	0.000206008
ENSG00000101871	MID1	Residual	97.3101
ENSG00000101972	STAG2	Line	7.27501	8.87562e-86
ENSG00000101972	STAG2	Passage	1.00274	1.28458e-25
ENSG00000101972	STAG2	Line:Passage	4.69065	2.03499e-24
ENSG00000101972	STAG2	Residual	87.0316
ENSG00000102003	SYP	Line	1.26161	2.64759e-40
ENSG00000102003	SYP	Passage	0.183563	2.77535e-05
ENSG00000102003	SYP	Line:Passage	0.194016	0.00251831
ENSG00000102003	SYP	Residual	98.3608
ENSG00000102024	PLS3	Line	19.4047	0
ENSG00000102024	PLS3	Passage	0.716572	6.23438e-86
ENSG00000102024	PLS3	Line:Passage	2.26655	2.19511e-32
ENSG00000102024	PLS3	Residual	77.6122
ENSG00000102054	RBBP7	Line	20.2463	0
ENSG00000102054	RBBP7	Passage	0.257669	1.75426e-16
ENSG00000102054	RBBP7	Line:Passage	0.437409	1.02695e-07
ENSG00000102054	RBBP7	Residual	79.0587
ENSG00000102096	PIM2	Line	13.5256	0
ENSG00000102096	PIM2	Passage	1.27659	1.33302e-26
ENSG00000102096	PIM2	Line:Passage	1.3766	7.63631e-09
ENSG00000102096	PIM2	Residual	83.8212
ENSG00000102119	EMD	Line	1.44431	2.32501e-42
ENSG00000102119	EMD	Passage	0.00895389	6.70291e-08
ENSG00000102119	EMD	Line:Passage	0.259234	0.000165235
ENSG00000102119	EMD	Residual	98.2875
ENSG00000102172	SMS	Line	38.0504	0
ENSG00000102172	SMS	Passage	0.775389	6.15328e-36
ENSG00000102172	SMS	Line:Passage	1.52534	2.47074e-10
ENSG00000102172	SMS	Residual	59.6489
ENSG00000102225	CDK16	Line	6.23564	3.33321e-170
ENSG00000102225	CDK16	Passage	0.870754	1.21644e-28
ENSG00000102225	CDK16	Line:Passage	0.288102	0.00138204
ENSG00000102225	CDK16	Residual	92.6055
ENSG00000102226	USP11	Line	8.38756	0
ENSG00000102226	USP11	Passage	2.14132	7.54209e-63
ENSG00000102226	USP11	Line:Passage	0.635502	1.41728e-07
ENSG00000102226	USP11	Residual	88.8356
ENSG00000102265	TIMP1	Line	5.83575	0
ENSG00000102265	TIMP1	Passage	5.847	1.96539e-116
ENSG00000102265	TIMP1	Line:Passage	3.32281	3.01483e-45
ENSG00000102265	TIMP1	Residual	84.9944
ENSG00000102271	KLHL4	Line	6.93126	0
ENSG00000102271	KLHL4	Passage	0.827283	3.32532e-73
ENSG00000102271	KLHL4	Line:Passage	1.95569	2.5707e-44
ENSG00000102271	KLHL4	Residual	90.2858
ENSG00000102290	PCDH11X	Line	2.8676	1.31217e-302
ENSG00000102290	PCDH11X	Passage	1.16584	1.72566e-120
ENSG00000102290	PCDH11X	Line:Passage	2.75273	6.98696e-70
ENSG00000102290	PCDH11X	Residual	93.2138
ENSG00000102390	PBDC1	Line	1.04022	5.43346e-34
ENSG00000102390	PBDC1	Passage	0.0103389	1.348e-05
ENSG00000102390	PBDC1	Line:Passage	0.361526	0.000668641
ENSG00000102390	PBDC1	Residual	98.5879
ENSG00000102409	BEX4	Line	6.60153	1.05583e-170
ENSG00000102409	BEX4	Passage	0.848949	9.70225e-15
ENSG00000102409	BEX4	Line:Passage	0.819411	1.18799e-05
ENSG00000102409	BEX4	Residual	91.7301
ENSG00000102755	FLT1	Line	1.68565	3.29689e-57
ENSG00000102755	FLT1	Passage	0.584489	1.69319e-16
ENSG00000102755	FLT1	Line:Passage	0.429155	1.83048e-06
ENSG00000102755	FLT1	Residual	97.3007
ENSG00000102935	ZNF423	Line	1.82458	1.33136e-97
ENSG00000102935	ZNF423	Passage	0.485056	8.06858e-15
ENSG00000102935	ZNF423	Line:Passage	0.267015	0.00201907
ENSG00000102935	ZNF423	Residual	97.4234
ENSG00000103035	PSMD7	Line	2.8651	2.14736e-294
ENSG00000103035	PSMD7	Passage	0.193665	2.63992e-18
ENSG00000103035	PSMD7	Line:Passage	0.579901	1.32977e-10
ENSG00000103035	PSMD7	Residual	96.3613
ENSG00000103187	COTL1	Line	3.64387	3.07177e-294
ENSG00000103187	COTL1	Passage	0.771658	1.19264e-38
ENSG00000103187	COTL1	Line:Passage	1.77168	3.04156e-26
ENSG00000103187	COTL1	Residual	93.8128
ENSG00000103202	NME4	Line	15.5843	0
ENSG00000103202	NME4	Passage	1.22908	1.96429e-41
ENSG00000103202	NME4	Line:Passage	0.310625	2.03874e-05
ENSG00000103202	NME4	Residual	82.876
ENSG00000103254	FAM173A	Line	1.82731	3.47675e-63
ENSG00000103254	FAM173A	Passage	4.52686e-05	0.00369884
ENSG00000103254	FAM173A	Line:Passage	0.170762	0.0155057
ENSG00000103254	FAM173A	Residual	98.0019
ENSG00000103275	UBE2I	Line	0.846259	1.39106e-60
ENSG00000103275	UBE2I	Passage	0.0491907	0.000114595
ENSG00000103275	UBE2I	Line:Passage	0.171194	0.01623
ENSG00000103275	UBE2I	Residual	98.9334
ENSG00000103449	SALL1	Line	1.49466	2.65882e-106
ENSG00000103449	SALL1	Passage	0.560062	1.41024e-20
ENSG00000103449	SALL1	Line:Passage	0.402949	2.11185e-06
ENSG00000103449	SALL1	Residual	97.5423
ENSG00000103460	TOX3	Line	0.924716	1.01705e-46
ENSG00000103460	TOX3	Passage	0.344807	1.3407e-07
ENSG00000103460	TOX3	Line:Passage	0.13605	0.0128865
ENSG00000103460	TOX3	Residual	98.5944
ENSG00000103550	KNOP1	Line	2.07176	1.71944e-99
ENSG00000103550	KNOP1	Passage	0.0498823	4.3673e-22
ENSG00000103550	KNOP1	Line:Passage	0.746696	6.49854e-07
ENSG00000103550	KNOP1	Residual	97.1317
ENSG00000104112	SCG3	Line	5.59324	0
ENSG00000104112	SCG3	Passage	3.5784	1.01102e-132
ENSG00000104112	SCG3	Line:Passage	1.73423	1.21129e-43
ENSG00000104112	SCG3	Residual	89.0941
ENSG00000104131	EIF3J	Line	1.55576	2.37e-95
ENSG00000104131	EIF3J	Passage	0.0379333	4.05999e-25
ENSG00000104131	EIF3J	Line:Passage	0.696094	1.30648e-10
ENSG00000104131	EIF3J	Residual	97.7102
ENSG00000104177	MYEF2	Line	0.639253	1.98427e-36
ENSG00000104177	MYEF2	Passage	0.301101	2.58113e-10
ENSG00000104177	MYEF2	Line:Passage	0.396555	3.67954e-06
ENSG00000104177	MYEF2	Residual	98.6631
ENSG00000104320	NBN	Line	0.430708	2.01062e-23
ENSG00000104320	NBN	Passage	0.148123	1.32454e-06
ENSG00000104320	NBN	Line:Passage	0.260998	7.73541e-05
ENSG00000104320	NBN	Residual	99.1602
ENSG00000104327	CALB1	Line	1.67515	3.65893e-41
ENSG00000104327	CALB1	Passage	0.0604135	9.95705e-12
ENSG00000104327	CALB1	Line:Passage	0.56741	6.4239e-10
ENSG00000104327	CALB1	Residual	97.697
ENSG00000104332	SFRP1	Line	25.2939	0
ENSG00000104332	SFRP1	Passage	5.12742	7.15274e-216
ENSG00000104332	SFRP1	Line:Passage	2.66519	2.62923e-51
ENSG00000104332	SFRP1	Residual	66.9135
ENSG00000104435	STMN2	Line	5.76157	5.74582e-140
ENSG00000104435	STMN2	Passage	0.415979	1.72601e-09
ENSG00000104435	STMN2	Line:Passage	0.233793	9.85632e-05
ENSG00000104435	STMN2	Residual	93.5887
ENSG00000104517	UBR5	Line	2.37876	1.49059e-140
ENSG00000104517	UBR5	Passage	0.233925	5.31048e-13
ENSG00000104517	UBR5	Line:Passage	0.376437	8.57438e-06
ENSG00000104517	UBR5	Residual	97.0109
ENSG00000104518	GSDMD	Line	6.01982	1.99849e-191
ENSG00000104518	GSDMD	Passage	2.51311	1.28824e-39
ENSG00000104518	GSDMD	Line:Passage	1.93453	6.32526e-17
ENSG00000104518	GSDMD	Residual	89.5325
ENSG00000104522	TSTA3	Line	2.99984	3.7979e-68
ENSG00000104522	TSTA3	Passage	0.0345691	0.000261244
ENSG00000104522	TSTA3	Line:Passage	0.12522	0.00772798
ENSG00000104522	TSTA3	Residual	96.8404
ENSG00000104529	EEF1D	Line	3.55175	6.57378e-165
ENSG00000104529	EEF1D	Passage	1.62572e-06	5.10908e-09
ENSG00000104529	EEF1D	Line:Passage	0.645055	1.0143e-08
ENSG00000104529	EEF1D	Residual	95.8032
ENSG00000104722	NEFM	Line	0.404634	2.22232e-62
ENSG00000104722	NEFM	Passage	0.0375976	4.23179e-34
ENSG00000104722	NEFM	Line:Passage	1.57819	2.61959e-30
ENSG00000104722	NEFM	Residual	97.9796
ENSG00000104805	NUCB1	Line	0.601398	6.78231e-45
ENSG00000104805	NUCB1	Passage	8.32583e-08	2.20056e-05
ENSG00000104805	NUCB1	Line:Passage	0.275668	0.0010825
ENSG00000104805	NUCB1	Residual	99.1229
ENSG00000104872	PIH1D1	Line	0.652709	1.25625e-16
ENSG00000104872	PIH1D1	Passage	0.110378	0.000226255
ENSG00000104872	PIH1D1	Line:Passage	0.187007	0.00118338
ENSG00000104872	PIH1D1	Residual	99.0499
ENSG00000104886	PLEKHJ1	Line	2.40958	9.32941e-110
ENSG00000104886	PLEKHJ1	Passage	0.412505	4.88078e-12
ENSG00000104886	PLEKHJ1	Line:Passage	0.151238	0.00950926
ENSG00000104886	PLEKHJ1	Residual	97.0267
ENSG00000104904	OAZ1	Line	5.66547	2.96584e-274
ENSG00000104904	OAZ1	Passage	0.323369	3.19161e-15
ENSG00000104904	OAZ1	Line:Passage	0.446593	1.69181e-07
ENSG00000104904	OAZ1	Residual	93.5646
ENSG00000104964	AES	Line	4.07036	2.4888e-139
ENSG00000104964	AES	Passage	1.14348	1.62261e-36
ENSG00000104964	AES	Line:Passage	0.64129	5.3735e-06
ENSG00000104964	AES	Residual	94.1449
ENSG00000104979	C19orf53	Line	4.75278	7.75892e-255
ENSG00000104979	C19orf53	Passage	1.42124	1.0928e-45
ENSG00000104979	C19orf53	Line:Passage	0.5515	2.9257e-09
ENSG00000104979	C19orf53	Residual	93.2745
ENSG00000104980	TIMM44	Line	0.635639	1.0282e-78
ENSG00000104980	TIMM44	Passage	1.37157e-06	1.70051e-22
ENSG00000104980	TIMM44	Line:Passage	1.24851	3.73266e-16
ENSG00000104980	TIMM44	Residual	98.1159
ENSG00000105048	TNNT1	Line	7.16086	9.53032e-198
ENSG00000105048	TNNT1	Passage	0.0297568	2.53195e-11
ENSG00000105048	TNNT1	Line:Passage	0.523111	1.66867e-08
ENSG00000105048	TNNT1	Residual	92.2863
ENSG00000105058	FAM32A	Line	0.915853	8.2241e-52
ENSG00000105058	FAM32A	Passage	0.295978	2.13793e-10
ENSG00000105058	FAM32A	Line:Passage	0.194078	0.00422487
ENSG00000105058	FAM32A	Residual	98.5941
ENSG00000105143	SLC1A6	Line	0.692275	2.45708e-79
ENSG00000105143	SLC1A6	Passage	9.02117e-07	0.000113429
ENSG00000105143	SLC1A6	Line:Passage	0.149226	0.00199718
ENSG00000105143	SLC1A6	Residual	99.1585
ENSG00000105185	PDCD5	Line	2.14065	1.61341e-97
ENSG00000105185	PDCD5	Passage	0.2193	3.27713e-13
ENSG00000105185	PDCD5	Line:Passage	0.150243	0.00929049
ENSG00000105185	PDCD5	Residual	97.4898
ENSG00000105193	RPS16	Line	6.173	0
ENSG00000105193	RPS16	Passage	1.37795	1.58369e-54
ENSG00000105193	RPS16	Line:Passage	0.881019	9.56976e-12
ENSG00000105193	RPS16	Residual	91.568
ENSG00000105197	TIMM50	Line	0.344298	4.35419e-17
ENSG00000105197	TIMM50	Passage	0.00423314	0.000179987
ENSG00000105197	TIMM50	Line:Passage	0.20534	0.00383314
ENSG00000105197	TIMM50	Residual	99.4461
ENSG00000105202	FBL	Line	4.55859	2.36006e-197
ENSG00000105202	FBL	Passage	0.0872069	8.38034e-13
ENSG00000105202	FBL	Line:Passage	0.400525	0.00133333
ENSG00000105202	FBL	Residual	94.9537
ENSG00000105205	CLC	Line	2.67604	1.28191e-52
ENSG00000105205	CLC	Passage	4.44854e-07	1.01935e-08
ENSG00000105205	CLC	Line:Passage	0.267022	1.90246e-05
ENSG00000105205	CLC	Residual	97.0569
ENSG00000105223	PLD3	Line	1.44103	9.71359e-230
ENSG00000105223	PLD3	Passage	1.06446e-06	3.97218e-16
ENSG00000105223	PLD3	Line:Passage	0.455879	1.87661e-10
ENSG00000105223	PLD3	Residual	98.1031
ENSG00000105258	POLR2I	Line	1.20492	2.52615e-130
ENSG00000105258	POLR2I	Passage	0.656895	1.26478e-23
ENSG00000105258	POLR2I	Line:Passage	0.164249	0.00629125
ENSG00000105258	POLR2I	Residual	97.9739
ENSG00000105281	SLC1A5	Line	3.11046	5.35444e-167
ENSG00000105281	SLC1A5	Passage	2.26886e-05	9.66593e-15
ENSG00000105281	SLC1A5	Line:Passage	1.11864	7.92152e-13
ENSG00000105281	SLC1A5	Residual	95.7709
ENSG00000105327	BBC3	Line	1.22224	3.31604e-41
ENSG00000105327	BBC3	Passage	0.19241	2.77425e-11
ENSG00000105327	BBC3	Line:Passage	0.346441	0.000663532
ENSG00000105327	BBC3	Residual	98.2389
ENSG00000105357	MYH14	Line	15.5883	0
ENSG00000105357	MYH14	Passage	0.205284	7.23663e-24
ENSG00000105357	MYH14	Line:Passage	2.08119	6.68004e-18
ENSG00000105357	MYH14	Residual	82.1252
ENSG00000105372	RPS19	Line	9.80544	0
ENSG00000105372	RPS19	Passage	0.624251	5.10354e-60
ENSG00000105372	RPS19	Line:Passage	1.02115	2.02693e-26
ENSG00000105372	RPS19	Residual	88.5492
ENSG00000105379	ETFB	Line	9.36692	0
ENSG00000105379	ETFB	Passage	0.435551	2.84407e-23
ENSG00000105379	ETFB	Line:Passage	0.609667	2.73427e-09
ENSG00000105379	ETFB	Residual	89.5879
ENSG00000105419	MEIS3	Line	3.16765	7.19201e-160
ENSG00000105419	MEIS3	Passage	1.16161	5.81328e-40
ENSG00000105419	MEIS3	Line:Passage	1.24036	1.29343e-14
ENSG00000105419	MEIS3	Residual	94.4304
ENSG00000105472	CLEC11A	Line	10.8744	0
ENSG00000105472	CLEC11A	Passage	4.54455	2.5189e-109
ENSG00000105472	CLEC11A	Line:Passage	1.70202	2.56129e-27
ENSG00000105472	CLEC11A	Residual	82.879
ENSG00000105499	PLA2G4C	Line	3.3388	6.81213e-158
ENSG00000105499	PLA2G4C	Passage	0.285542	2.14915e-11
ENSG00000105499	PLA2G4C	Line:Passage	0.28666	0.000910855
ENSG00000105499	PLA2G4C	Residual	96.089
ENSG00000105619	TFPT	Line	2.41914	9.21638e-135
ENSG00000105619	TFPT	Passage	0.475087	2.97048e-27
ENSG00000105619	TFPT	Line:Passage	0.618291	2.27288e-08
ENSG00000105619	TFPT	Residual	96.4875
ENSG00000105640	RPL18A	Line	9.51625	6.06648e-282
ENSG00000105640	RPL18A	Passage	1.06137	6.15411e-25
ENSG00000105640	RPL18A	Line:Passage	0.648309	3.97256e-07
ENSG00000105640	RPL18A	Residual	88.7741
ENSG00000105655	ISYNA1	Line	1.15003	1.92342e-92
ENSG00000105655	ISYNA1	Passage	0.32056	3.86327e-22
ENSG00000105655	ISYNA1	Line:Passage	1.0321	3.16042e-14
ENSG00000105655	ISYNA1	Residual	97.4973
ENSG00000105810	CDK6	Line	0.760136	5.92661e-34
ENSG00000105810	CDK6	Passage	0.157623	1.47752e-08
ENSG00000105810	CDK6	Line:Passage	0.246619	0.0032375
ENSG00000105810	CDK6	Residual	98.8356
ENSG00000105821	DNAJC2	Line	0.917012	5.49524e-66
ENSG00000105821	DNAJC2	Passage	0.212615	1.5022e-20
ENSG00000105821	DNAJC2	Line:Passage	0.548621	8.24752e-10
ENSG00000105821	DNAJC2	Residual	98.3218
ENSG00000105887	MTPN	Line	0.409269	3.0158e-20
ENSG00000105887	MTPN	Passage	0.0602825	0.00130271
ENSG00000105887	MTPN	Line:Passage	0.164138	0.00539675
ENSG00000105887	MTPN	Residual	99.3663
ENSG00000105894	PTN	Line	1.88059	0
ENSG00000105894	PTN	Passage	5.63092	2.58363e-187
ENSG00000105894	PTN	Line:Passage	7.67286	3.49606e-155
ENSG00000105894	PTN	Residual	84.8156
ENSG00000105926	MPP6	Line	1.04469	2.47917e-52
ENSG00000105926	MPP6	Passage	2.2743e-06	2.69076e-12
ENSG00000105926	MPP6	Line:Passage	0.611854	2.29106e-11
ENSG00000105926	MPP6	Residual	98.3435
ENSG00000105974	CAV1	Line	4.86735	1.3459e-115
ENSG00000105974	CAV1	Passage	0.527172	3.26377e-30
ENSG00000105974	CAV1	Line:Passage	4.16964	1.34784e-17
ENSG00000105974	CAV1	Residual	90.4358
ENSG00000105993	DNAJB6	Line	12.5399	0
ENSG00000105993	DNAJB6	Passage	0.000241874	8.08333e-14
ENSG00000105993	DNAJB6	Line:Passage	0.792194	6.36018e-12
ENSG00000105993	DNAJB6	Residual	86.6677
ENSG00000106003	LFNG	Line	0.874051	8.85035e-47
ENSG00000106003	LFNG	Passage	0.136063	1.0332e-09
ENSG00000106003	LFNG	Line:Passage	0.239389	0.000559798
ENSG00000106003	LFNG	Residual	98.7505
ENSG00000106028	SSBP1	Line	2.18688	1.42712e-137
ENSG00000106028	SSBP1	Passage	0.388829	5.27992e-38
ENSG00000106028	SSBP1	Line:Passage	0.99021	2.23403e-15
ENSG00000106028	SSBP1	Residual	96.4341
ENSG00000106078	COBL	Line	6.96726	1.21388e-192
ENSG00000106078	COBL	Passage	0.225661	4.84066e-10
ENSG00000106078	COBL	Line:Passage	0.149751	0.00642092
ENSG00000106078	COBL	Residual	92.6573
ENSG00000106105	GARS	Line	1.08233	1.89132e-87
ENSG00000106105	GARS	Passage	0.160438	7.47763e-29
ENSG00000106105	GARS	Line:Passage	1.0035	4.50977e-12
ENSG00000106105	GARS	Residual	97.7537
ENSG00000106153	CHCHD2	Line	26.0125	0
ENSG00000106153	CHCHD2	Passage	0.927441	0
ENSG00000106153	CHCHD2	Line:Passage	21.8039	9.28799e-200
ENSG00000106153	CHCHD2	Residual	51.2562
ENSG00000106244	PDAP1	Line	2.99107	3.85548e-176
ENSG00000106244	PDAP1	Passage	0.396211	5.55027e-43
ENSG00000106244	PDAP1	Line:Passage	0.944889	2.85336e-14
ENSG00000106244	PDAP1	Residual	95.6678
ENSG00000106278	PTPRZ1	Line	4.49449	2.39707e-200
ENSG00000106278	PTPRZ1	Passage	4.50902e-06	2.64686e-42
ENSG00000106278	PTPRZ1	Line:Passage	3.06448	1.26128e-33
ENSG00000106278	PTPRZ1	Residual	92.441
ENSG00000106333	PCOLCE	Line	3.32282	3.01028e-111
ENSG00000106333	PCOLCE	Passage	1.05444	1.59448e-25
ENSG00000106333	PCOLCE	Line:Passage	1.32427	6.96806e-07
ENSG00000106333	PCOLCE	Residual	94.2985
ENSG00000106341	PPP1R17	Line	5.87521	0
ENSG00000106341	PPP1R17	Passage	1.29829	7.4501e-89
ENSG00000106341	PPP1R17	Line:Passage	3.13743	6.15346e-58
ENSG00000106341	PPP1R17	Residual	89.6891
ENSG00000106366	SERPINE1	Line	0.671908	7.41618e-32
ENSG00000106366	SERPINE1	Passage	0.36392	8.73421e-08
ENSG00000106366	SERPINE1	Line:Passage	0.393577	0.000154149
ENSG00000106366	SERPINE1	Residual	98.5706
ENSG00000106484	MEST	Line	10.0979	0
ENSG00000106484	MEST	Passage	3.82259	1.98407e-132
ENSG00000106484	MEST	Line:Passage	1.43668	6.25226e-33
ENSG00000106484	MEST	Residual	84.6428
ENSG00000106591	MRPL32	Line	1.74894	8.70142e-53
ENSG00000106591	MRPL32	Passage	0.380378	3.4011e-08
ENSG00000106591	MRPL32	Line:Passage	0.250218	0.0106812
ENSG00000106591	MRPL32	Residual	97.6205
ENSG00000106689	LHX2	Line	0.590087	3.06638e-69
ENSG00000106689	LHX2	Passage	1.58792	8.84742e-28
ENSG00000106689	LHX2	Line:Passage	2.96271	1.95885e-24
ENSG00000106689	LHX2	Residual	94.8593
ENSG00000106829	TLE4	Line	2.07832	2.1345e-282
ENSG00000106829	TLE4	Passage	4.53501	1.34163e-146
ENSG00000106829	TLE4	Line:Passage	6.94355	4.9401e-116
ENSG00000106829	TLE4	Residual	86.4431
ENSG00000107105	ELAVL2	Line	4.69435	0
ENSG00000107105	ELAVL2	Passage	3.22929	7.90356e-112
ENSG00000107105	ELAVL2	Line:Passage	0.263604	0.000595582
ENSG00000107105	ELAVL2	Residual	91.8128
ENSG00000107249	GLIS3	Line	0.287525	2.46669e-42
ENSG00000107249	GLIS3	Passage	0.510304	8.96026e-24
ENSG00000107249	GLIS3	Line:Passage	1.16056	1.77781e-21
ENSG00000107249	GLIS3	Residual	98.0416
ENSG00000107438	PDLIM1	Line	28.1084	0
ENSG00000107438	PDLIM1	Passage	10.6602	0
ENSG00000107438	PDLIM1	Line:Passage	4.56011	4.68602e-67
ENSG00000107438	PDLIM1	Residual	56.6714
ENSG00000107521	HPS1	Line	4.78586	0
ENSG00000107521	HPS1	Passage	5.67216	4.65546e-150
ENSG00000107521	HPS1	Line:Passage	2.38579	5.04205e-59
ENSG00000107521	HPS1	Residual	87.1562
ENSG00000107562	CXCL12	Line	1.12181	7.98779e-120
ENSG00000107562	CXCL12	Passage	0.173247	1.55043e-12
ENSG00000107562	CXCL12	Line:Passage	0.451636	1.57378e-07
ENSG00000107562	CXCL12	Residual	98.2533
ENSG00000107731	UNC5B	Line	0.403676	7.39799e-36
ENSG00000107731	UNC5B	Passage	0.125357	1.12175e-10
ENSG00000107731	UNC5B	Line:Passage	0.422512	2.70181e-09
ENSG00000107731	UNC5B	Residual	99.0485
ENSG00000107796	ACTA2	Line	0.331315	6.53043e-102
ENSG00000107796	ACTA2	Passage	0.322036	3.45777e-48
ENSG00000107796	ACTA2	Line:Passage	3.68475	3.06454e-38
ENSG00000107796	ACTA2	Residual	95.6619
ENSG00000107815	C10orf2	Line	0.846691	1.17246e-33
ENSG00000107815	C10orf2	Passage	0.0671921	0.00110125
ENSG00000107815	C10orf2	Line:Passage	0.12889	0.0127989
ENSG00000107815	C10orf2	Residual	98.9572
ENSG00000107831	FGF8	Line	7.13914	5.05856e-98
ENSG00000107831	FGF8	Passage	2.26276	3.54121e-53
ENSG00000107831	FGF8	Line:Passage	9.56251	3.07293e-49
ENSG00000107831	FGF8	Residual	81.0356
ENSG00000107833	NPM3	Line	1.5087	6.66358e-50
ENSG00000107833	NPM3	Passage	4.42301e-35	3.49093e-06
ENSG00000107833	NPM3	Line:Passage	0.434624	0.000166464
ENSG00000107833	NPM3	Residual	98.0567
ENSG00000107872	FBXL15	Line	1.38393	4.45723e-37
ENSG00000107872	FBXL15	Passage	0.244792	3.96297e-06
ENSG00000107872	FBXL15	Line:Passage	0.327478	0.0017537
ENSG00000107872	FBXL15	Residual	98.0438
ENSG00000107949	BCCIP	Line	0.920977	2.71745e-76
ENSG00000107949	BCCIP	Passage	0.281643	6.4182e-19
ENSG00000107949	BCCIP	Line:Passage	0.665044	2.14428e-08
ENSG00000107949	BCCIP	Residual	98.1323
ENSG00000107954	NEURL1	Line	1.14722	5.66333e-48
ENSG00000107954	NEURL1	Passage	0.0820525	3.05071e-07
ENSG00000107954	NEURL1	Line:Passage	0.432786	0.00172953
ENSG00000107954	NEURL1	Residual	98.3379
ENSG00000107957	SH3PXD2A	Line	0.739147	7.15346e-33
ENSG00000107957	SH3PXD2A	Passage	0.1134	1.62031e-05
ENSG00000107957	SH3PXD2A	Line:Passage	0.188365	0.0106127
ENSG00000107957	SH3PXD2A	Residual	98.9591
ENSG00000108107	RPL28	Line	8.00066	1.4239e-256
ENSG00000108107	RPL28	Passage	0.985092	3.39994e-19
ENSG00000108107	RPL28	Line:Passage	0.881059	1.25778e-10
ENSG00000108107	RPL28	Residual	90.1332
ENSG00000108231	LGI1	Line	0.218168	6.80814e-132
ENSG00000108231	LGI1	Passage	1.89657	7.97891e-85
ENSG00000108231	LGI1	Line:Passage	3.73544	6.68873e-80
ENSG00000108231	LGI1	Residual	94.1498
ENSG00000108298	RPL19	Line	2.29278	7.1928e-87
ENSG00000108298	RPL19	Passage	0.181696	2.18933e-10
ENSG00000108298	RPL19	Line:Passage	0.369207	5.44548e-06
ENSG00000108298	RPL19	Residual	97.1563
ENSG00000108379	WNT3	Line	0.688737	3.89494e-25
ENSG00000108379	WNT3	Passage	8.9496e-06	1.86084e-08
ENSG00000108379	WNT3	Line:Passage	1.83349	9.22277e-05
ENSG00000108379	WNT3	Residual	97.4778
ENSG00000108384	RAD51C	Line	2.03571	3.94546e-49
ENSG00000108384	RAD51C	Passage	0.395214	2.1003e-15
ENSG00000108384	RAD51C	Line:Passage	0.606078	0.000498628
ENSG00000108384	RAD51C	Residual	96.963
ENSG00000108424	KPNB1	Line	0.739802	4.62191e-47
ENSG00000108424	KPNB1	Passage	1.27756e-06	0.000241406
ENSG00000108424	KPNB1	Line:Passage	0.195758	0.0108872
ENSG00000108424	KPNB1	Residual	99.0644
ENSG00000108468	CBX1	Line	2.39832	4.23515e-96
ENSG00000108468	CBX1	Passage	0.403977	3.11821e-09
ENSG00000108468	CBX1	Line:Passage	0.130201	0.0148193
ENSG00000108468	CBX1	Residual	97.0675
ENSG00000108515	ENO3	Line	0.887092	6.84432e-55
ENSG00000108515	ENO3	Passage	0.152923	2.32601e-10
ENSG00000108515	ENO3	Line:Passage	0.328064	7.07636e-05
ENSG00000108515	ENO3	Residual	98.6319
ENSG00000108518	PFN1	Line	0.934992	1.60808e-65
ENSG00000108518	PFN1	Passage	0.790799	3.85821e-19
ENSG00000108518	PFN1	Line:Passage	2.72749	3.16342e-17
ENSG00000108518	PFN1	Residual	95.5467
ENSG00000108561	C1QBP	Line	0.854391	6.57372e-62
ENSG00000108561	C1QBP	Passage	7.86348e-07	1.31877e-22
ENSG00000108561	C1QBP	Line:Passage	1.28244	3.59879e-21
ENSG00000108561	C1QBP	Residual	97.8632
ENSG00000108588	CCDC47	Line	1.04071	2.83094e-40
ENSG00000108588	CCDC47	Passage	0.168923	3.75364e-07
ENSG00000108588	CCDC47	Line:Passage	0.217734	0.0019416
ENSG00000108588	CCDC47	Residual	98.5726
ENSG00000108671	PSMD11	Line	1.67791	6.17437e-251
ENSG00000108671	PSMD11	Passage	0.251978	1.07029e-12
ENSG00000108671	PSMD11	Line:Passage	0.406462	2.00429e-06
ENSG00000108671	PSMD11	Residual	97.6636
ENSG00000108821	COL1A1	Line	8.3347	1.48318e-241
ENSG00000108821	COL1A1	Passage	1.20559	9.85182e-55
ENSG00000108821	COL1A1	Line:Passage	1.12128	2.5258e-11
ENSG00000108821	COL1A1	Residual	89.3384
ENSG00000108852	MPP2	Line	1.83648	3.68146e-151
ENSG00000108852	MPP2	Passage	1.14801	1.0454e-25
ENSG00000108852	MPP2	Line:Passage	0.603975	1.28725e-09
ENSG00000108852	MPP2	Residual	96.4115
ENSG00000108953	YWHAE	Line	4.89425	1.01452e-208
ENSG00000108953	YWHAE	Passage	0.761881	1.28276e-25
ENSG00000108953	YWHAE	Line:Passage	1.0742	3.87072e-09
ENSG00000108953	YWHAE	Residual	93.2697
ENSG00000108960	MMD	Line	0.605947	1.42689e-33
ENSG00000108960	MMD	Passage	0.248877	3.55544e-05
ENSG00000108960	MMD	Line:Passage	0.31873	0.00101329
ENSG00000108960	MMD	Residual	98.8264
ENSG00000109180	OCIAD1	Line	0.62088	2.47451e-46
ENSG00000109180	OCIAD1	Passage	0.0366033	2.93912e-06
ENSG00000109180	OCIAD1	Line:Passage	0.16251	0.00725979
ENSG00000109180	OCIAD1	Residual	99.18
ENSG00000109339	MAPK10	Line	1.22443	3.77196e-127
ENSG00000109339	MAPK10	Passage	0.707007	9.48146e-45
ENSG00000109339	MAPK10	Line:Passage	1.69179	1.05028e-39
ENSG00000109339	MAPK10	Residual	96.3768
ENSG00000109475	RPL34	Line	3.54137	2.26146e-185
ENSG00000109475	RPL34	Passage	0.171142	5.702e-09
ENSG00000109475	RPL34	Line:Passage	0.713534	2.72036e-06
ENSG00000109475	RPL34	Residual	95.574
ENSG00000109536	FRG1	Line	2.59197	8.8218e-102
ENSG00000109536	FRG1	Passage	0.177484	1.02592e-07
ENSG00000109536	FRG1	Line:Passage	0.184398	0.00208035
ENSG00000109536	FRG1	Residual	97.0462
ENSG00000109685	WHSC1	Line	0.902137	7.9163e-19
ENSG00000109685	WHSC1	Passage	0.0745993	0.000902015
ENSG00000109685	WHSC1	Line:Passage	0.106724	0.00479635
ENSG00000109685	WHSC1	Residual	98.9165
ENSG00000109736	MFSD10	Line	0.856559	8.7048e-34
ENSG00000109736	MFSD10	Passage	0.153181	5.21952e-06
ENSG00000109736	MFSD10	Line:Passage	0.346422	0.000751766
ENSG00000109736	MFSD10	Residual	98.6438
ENSG00000109787	KLF3	Line	0.727205	5.59347e-48
ENSG00000109787	KLF3	Passage	0.325167	3.57966e-11
ENSG00000109787	KLF3	Line:Passage	0.537148	2.88789e-08
ENSG00000109787	KLF3	Residual	98.4105
ENSG00000109846	CRYAB	Line	2.80157	1.49499e-55
ENSG00000109846	CRYAB	Passage	0.536289	1.90278e-12
ENSG00000109846	CRYAB	Line:Passage	0.212099	0.0145303
ENSG00000109846	CRYAB	Residual	96.45
ENSG00000109861	CTSC	Line	4.13955	3.52474e-286
ENSG00000109861	CTSC	Passage	2.19035	6.41175e-58
ENSG00000109861	CTSC	Line:Passage	1.78175	4.76083e-32
ENSG00000109861	CTSC	Residual	91.8883
ENSG00000109906	ZBTB16	Line	2.81967e-05	2.54835e-83
ENSG00000109906	ZBTB16	Passage	1.50543e-07	3.09884e-56
ENSG00000109906	ZBTB16	Line:Passage	4.07174	3.14733e-56
ENSG00000109906	ZBTB16	Residual	95.9282
ENSG00000110076	NRXN2	Line	0.854256	1.41134e-47
ENSG00000110076	NRXN2	Passage	0.0468736	2.37159e-05
ENSG00000110076	NRXN2	Line:Passage	0.229942	0.000325498
ENSG00000110076	NRXN2	Residual	98.8689
ENSG00000110092	CCND1	Line	3.81555	0
ENSG00000110092	CCND1	Passage	2.04728e-05	1.02608e-97
ENSG00000110092	CCND1	Line:Passage	3.14904	2.13919e-27
ENSG00000110092	CCND1	Residual	93.0354
ENSG00000110107	PRPF19	Line	0.140342	3.63899e-19
ENSG00000110107	PRPF19	Passage	2.62407e-07	1.42972e-05
ENSG00000110107	PRPF19	Line:Passage	0.318428	3.23681e-05
ENSG00000110107	PRPF19	Residual	99.5412
ENSG00000110172	CHORDC1	Line	0.676086	2.89448e-38
ENSG00000110172	CHORDC1	Passage	0.315724	2.41066e-08
ENSG00000110172	CHORDC1	Line:Passage	0.409178	4.34486e-06
ENSG00000110172	CHORDC1	Residual	98.599
ENSG00000110492	MDK	Line	3.87885	1.01443e-226
ENSG00000110492	MDK	Passage	0.570406	8.6923e-75
ENSG00000110492	MDK	Line:Passage	4.57663	1.24776e-55
ENSG00000110492	MDK	Residual	90.9741
ENSG00000110700	RPS13	Line	3.10758	6.65299e-82
ENSG00000110700	RPS13	Passage	0.0481821	5.39686e-08
ENSG00000110700	RPS13	Line:Passage	0.297606	0.00038697
ENSG00000110700	RPS13	Residual	96.5466
ENSG00000110888	CAPRIN2	Line	3.33744	9.99359e-172
ENSG00000110888	CAPRIN2	Passage	0.868535	2.08845e-25
ENSG00000110888	CAPRIN2	Line:Passage	0.242546	0.000431688
ENSG00000110888	CAPRIN2	Residual	95.5515
ENSG00000110958	PTGES3	Line	2.40904	7.76097e-156
ENSG00000110958	PTGES3	Passage	0.588095	3.84712e-27
ENSG00000110958	PTGES3	Line:Passage	0.546577	3.88154e-09
ENSG00000110958	PTGES3	Residual	96.4563
ENSG00000110975	SYT10	Line	8.6326	0
ENSG00000110975	SYT10	Passage	0.411641	1.1036e-21
ENSG00000110975	SYT10	Line:Passage	0.491635	8.29873e-10
ENSG00000110975	SYT10	Residual	90.4641
ENSG00000111057	KRT18	Line	4.39981	0
ENSG00000111057	KRT18	Passage	2.63576	1.07722e-69
ENSG00000111057	KRT18	Line:Passage	2.40681	7.57913e-51
ENSG00000111057	KRT18	Residual	90.5576
ENSG00000111142	METAP2	Line	0.970698	1.7725e-41
ENSG00000111142	METAP2	Passage	0.166123	1.49376e-10
ENSG00000111142	METAP2	Line:Passage	0.400561	1.15066e-07
ENSG00000111142	METAP2	Residual	98.4626
ENSG00000111145	ELK3	Line	0.293004	1.87677e-20
ENSG00000111145	ELK3	Passage	0.381748	1.0945e-05
ENSG00000111145	ELK3	Line:Passage	0.5841	7.57655e-05
ENSG00000111145	ELK3	Residual	98.7411
ENSG00000111266	DUSP16	Line	1.28071	3.57112e-23
ENSG00000111266	DUSP16	Passage	0.0132069	0.000229086
ENSG00000111266	DUSP16	Line:Passage	0.213151	0.00311492
ENSG00000111266	DUSP16	Residual	98.4929
ENSG00000111319	SCNN1A	Line	5.96089	1.05825e-291
ENSG00000111319	SCNN1A	Passage	0.633019	6.66128e-30
ENSG00000111319	SCNN1A	Line:Passage	1.21018	5.8041e-24
ENSG00000111319	SCNN1A	Residual	92.1959
ENSG00000111371	SLC38A1	Line	2.78216	3.75299e-117
ENSG00000111371	SLC38A1	Passage	0.366772	8.53247e-12
ENSG00000111371	SLC38A1	Line:Passage	0.284918	8.64787e-05
ENSG00000111371	SLC38A1	Residual	96.5661
ENSG00000111432	FZD10	Line	0.575385	4.08874e-26
ENSG00000111432	FZD10	Passage	0.00299337	1.39987e-05
ENSG00000111432	FZD10	Line:Passage	0.317919	0.000244297
ENSG00000111432	FZD10	Residual	99.1037
ENSG00000111640	GAPDH	Line	19.6019	0
ENSG00000111640	GAPDH	Passage	1.31089	1.47658e-57
ENSG00000111640	GAPDH	Line:Passage	1.88274	5.90232e-32
ENSG00000111640	GAPDH	Residual	77.2045
ENSG00000111669	TPI1	Line	5.13969	3.15521e-131
ENSG00000111669	TPI1	Passage	2.47081e-06	3.55131e-10
ENSG00000111669	TPI1	Line:Passage	0.798943	7.36555e-09
ENSG00000111669	TPI1	Residual	94.0614
ENSG00000111704	NANOG	Line	2.03181	1.00457e-112
ENSG00000111704	NANOG	Passage	1.70907	5.50988e-24
ENSG00000111704	NANOG	Line:Passage	1.25785	1.6822e-16
ENSG00000111704	NANOG	Residual	95.0013
ENSG00000111716	LDHB	Line	3.68148	1.89705e-140
ENSG00000111716	LDHB	Passage	0.786791	8.80741e-33
ENSG00000111716	LDHB	Line:Passage	0.676982	1.25425e-08
ENSG00000111716	LDHB	Residual	94.8548
ENSG00000111845	PAK1IP1	Line	1.39275	8.88544e-87
ENSG00000111845	PAK1IP1	Passage	9.04838e-07	1.07467e-06
ENSG00000111845	PAK1IP1	Line:Passage	0.428059	4.56391e-06
ENSG00000111845	PAK1IP1	Residual	98.1792
ENSG00000111897	SERINC1	Line	0.927694	1.32786e-29
ENSG00000111897	SERINC1	Passage	0.189699	0.000526695
ENSG00000111897	SERINC1	Line:Passage	0.157683	0.0130978
ENSG00000111897	SERINC1	Residual	98.7249
ENSG00000111913	FAM65B	Line	9.48492	0
ENSG00000111913	FAM65B	Passage	0.311084	2.34065e-70
ENSG00000111913	FAM65B	Line:Passage	0.608543	8.54486e-20
ENSG00000111913	FAM65B	Residual	89.5954
ENSG00000112159	MDN1	Line	5.05712	3.2778e-104
ENSG00000112159	MDN1	Passage	0.205501	5.86512e-06
ENSG00000112159	MDN1	Line:Passage	0.231547	0.00164661
ENSG00000112159	MDN1	Residual	94.5058
ENSG00000112186	CAP2	Line	2.04706	4.21966e-90
ENSG00000112186	CAP2	Passage	0.404227	3.53147e-12
ENSG00000112186	CAP2	Line:Passage	0.493431	2.37452e-07
ENSG00000112186	CAP2	Residual	97.0553
ENSG00000112208	BAG2	Line	5.23602	0
ENSG00000112208	BAG2	Passage	0.842688	9.31629e-78
ENSG00000112208	BAG2	Line:Passage	1.58695	2.3734e-43
ENSG00000112208	BAG2	Residual	92.3343
ENSG00000112232	KHDRBS2	Line	5.30529	0
ENSG00000112232	KHDRBS2	Passage	2.02687	6.74278e-125
ENSG00000112232	KHDRBS2	Line:Passage	2.1828	5.7016e-44
ENSG00000112232	KHDRBS2	Residual	90.485
ENSG00000112280	COL9A1	Line	1.82198	2.34048e-59
ENSG00000112280	COL9A1	Passage	0.163469	0.000804507
ENSG00000112280	COL9A1	Line:Passage	0.146721	0.00936583
ENSG00000112280	COL9A1	Residual	97.8678
ENSG00000112378	PERP	Line	3.29239	1.73166e-288
ENSG00000112378	PERP	Passage	0.655212	5.8994e-23
ENSG00000112378	PERP	Line:Passage	0.183093	9.3284e-05
ENSG00000112378	PERP	Residual	95.8693
ENSG00000112419	PHACTR2	Line	6.59743	2.65713e-146
ENSG00000112419	PHACTR2	Passage	0.0680941	1.81424e-08
ENSG00000112419	PHACTR2	Line:Passage	0.367621	5.72119e-06
ENSG00000112419	PHACTR2	Residual	92.9669
ENSG00000112559	MDFI	Line	3.42592	6.0072e-261
ENSG00000112559	MDFI	Passage	1.14201	1.16895e-14
ENSG00000112559	MDFI	Line:Passage	0.817629	5.91814e-07
ENSG00000112559	MDFI	Residual	94.6144
ENSG00000112667	DNPH1	Line	3.23915	1.60122e-115
ENSG00000112667	DNPH1	Passage	0.0913836	2.9946e-09
ENSG00000112667	DNPH1	Line:Passage	0.215847	0.0162586
ENSG00000112667	DNPH1	Residual	96.4536
ENSG00000112739	PRPF4B	Line	1.32811	6.27285e-54
ENSG00000112739	PRPF4B	Passage	0.296398	3.44216e-14
ENSG00000112739	PRPF4B	Line:Passage	0.569276	1.0742e-07
ENSG00000112739	PRPF4B	Residual	97.8062
ENSG00000112852	PCDHB2	Line	3.96298	7.49316e-166
ENSG00000112852	PCDHB2	Passage	9.70732e-07	2.39724e-15
ENSG00000112852	PCDHB2	Line:Passage	0.898833	3.08887e-10
ENSG00000112852	PCDHB2	Residual	95.1382
ENSG00000112983	BRD8	Line	1.46787	2.23752e-173
ENSG00000112983	BRD8	Passage	0.462439	6.99932e-19
ENSG00000112983	BRD8	Line:Passage	0.119794	0.0120539
ENSG00000112983	BRD8	Residual	97.9499
ENSG00000113013	HSPA9	Line	0.725849	4.666e-43
ENSG00000113013	HSPA9	Passage	0.234637	1.06016e-09
ENSG00000113013	HSPA9	Line:Passage	0.537044	2.42729e-07
ENSG00000113013	HSPA9	Residual	98.5025
ENSG00000113140	SPARC	Line	3.53728	3.00169e-160
ENSG00000113140	SPARC	Passage	0.240068	3.24107e-27
ENSG00000113140	SPARC	Line:Passage	0.93192	3.73929e-15
ENSG00000113140	SPARC	Residual	95.2907
ENSG00000113209	PCDHB5	Line	15.1929	1.08428e-293
ENSG00000113209	PCDHB5	Passage	7.81442	1.14845e-133
ENSG00000113209	PCDHB5	Line:Passage	59.9867	2.27627e-123
ENSG00000113209	PCDHB5	Residual	17.006
ENSG00000113312	TTC1	Line	1.24848	3.51459e-104
ENSG00000113312	TTC1	Passage	0.27242	4.32654e-14
ENSG00000113312	TTC1	Line:Passage	0.226556	6.76664e-05
ENSG00000113312	TTC1	Residual	98.2525
ENSG00000113319	RASGRF2	Line	3.27106	8.11811e-68
ENSG00000113319	RASGRF2	Passage	0.0797592	0.000656826
ENSG00000113319	RASGRF2	Line:Passage	0.283855	0.00545842
ENSG00000113319	RASGRF2	Residual	96.3653
ENSG00000113356	POLR3G	Line	11.2977	0
ENSG00000113356	POLR3G	Passage	0.0974327	3.53839e-14
ENSG00000113356	POLR3G	Line:Passage	0.882989	1.05851e-12
ENSG00000113356	POLR3G	Residual	87.7219
ENSG00000113361	CDH6	Line	0.651479	6.5684e-157
ENSG00000113361	CDH6	Passage	1.4284	4.44417e-77
ENSG00000113361	CDH6	Line:Passage	3.44925	3.00026e-66
ENSG00000113361	CDH6	Residual	94.4709
ENSG00000113391	FAM172A	Line	5.17825	0
ENSG00000113391	FAM172A	Passage	4.13197	1.00122e-112
ENSG00000113391	FAM172A	Line:Passage	1.91705	8.84339e-33
ENSG00000113391	FAM172A	Residual	88.7727
ENSG00000113552	GNPDA1	Line	3.34364	1.43159e-103
ENSG00000113552	GNPDA1	Passage	0.614753	1.63824e-16
ENSG00000113552	GNPDA1	Line:Passage	0.509468	3.55253e-07
ENSG00000113552	GNPDA1	Residual	95.5321
ENSG00000113558	SKP1	Line	0.93113	4.16795e-79
ENSG00000113558	SKP1	Passage	0.0427118	6.66296e-05
ENSG00000113558	SKP1	Line:Passage	0.218519	0.0087036
ENSG00000113558	SKP1	Residual	98.8076
ENSG00000113580	NR3C1	Line	1.70427	7.74728e-83
ENSG00000113580	NR3C1	Passage	1.10568e-05	1.53054e-08
ENSG00000113580	NR3C1	Line:Passage	0.426658	4.04865e-08
ENSG00000113580	NR3C1	Residual	97.8691
ENSG00000113657	DPYSL3	Line	4.15347	5.85413e-306
ENSG00000113657	DPYSL3	Passage	3.61954	4.79304e-88
ENSG00000113657	DPYSL3	Line:Passage	1.13312	2.17587e-24
ENSG00000113657	DPYSL3	Residual	91.0939
ENSG00000113732	ATP6V0E1	Line	2.2764	1.30929e-132
ENSG00000113732	ATP6V0E1	Passage	8.4172e-07	2.70211e-09
ENSG00000113732	ATP6V0E1	Line:Passage	0.502987	6.572e-09
ENSG00000113732	ATP6V0E1	Residual	97.2206
ENSG00000113810	SMC4	Line	1.25879	1.95345e-59
ENSG00000113810	SMC4	Passage	0.00319538	0.000812329
ENSG00000113810	SMC4	Line:Passage	0.0960891	0.01213
ENSG00000113810	SMC4	Residual	98.6419
ENSG00000113811	SELK	Line	1.54371	3.63236e-123
ENSG00000113811	SELK	Passage	0.0669532	1.28335e-05
ENSG00000113811	SELK	Line:Passage	0.448694	9.04784e-05
ENSG00000113811	SELK	Residual	97.9406
ENSG00000114107	CEP70	Line	1.01939	1.78737e-49
ENSG00000114107	CEP70	Passage	0.129306	2.18529e-07
ENSG00000114107	CEP70	Line:Passage	0.285209	1.28891e-06
ENSG00000114107	CEP70	Residual	98.5661
ENSG00000114115	RBP1	Line	1.42983	4.31513e-51
ENSG00000114115	RBP1	Passage	1.56409e-06	2.00236e-10
ENSG00000114115	RBP1	Line:Passage	0.803787	7.9232e-10
ENSG00000114115	RBP1	Residual	97.7664
ENSG00000114125	RNF7	Line	1.2197	4.08934e-59
ENSG00000114125	RNF7	Passage	0.112185	6.76577e-10
ENSG00000114125	RNF7	Line:Passage	0.296071	0.000547114
ENSG00000114125	RNF7	Residual	98.372
ENSG00000114315	HES1	Line	3.78911	4.15165e-270
ENSG00000114315	HES1	Passage	2.76792	2.48418e-85
ENSG00000114315	HES1	Line:Passage	2.05812	1.47201e-28
ENSG00000114315	HES1	Residual	91.3849
ENSG00000114353	GNAI2	Line	2.3157	9.82437e-121
ENSG00000114353	GNAI2	Passage	0.517409	1.21354e-33
ENSG00000114353	GNAI2	Line:Passage	0.767483	4.68839e-19
ENSG00000114353	GNAI2	Residual	96.3994
ENSG00000114374	USP9Y	Line	6.66729	0
ENSG00000114374	USP9Y	Passage	0.664347	1.00783e-35
ENSG00000114374	USP9Y	Line:Passage	0.135149	0.00100242
ENSG00000114374	USP9Y	Residual	92.5332
ENSG00000114391	RPL24	Line	6.82688	4.71784e-292
ENSG00000114391	RPL24	Passage	0.363567	3.71267e-23
ENSG00000114391	RPL24	Line:Passage	0.552784	1.73864e-11
ENSG00000114391	RPL24	Residual	92.2568
ENSG00000114503	NCBP2	Line	1.18097	1.58793e-46
ENSG00000114503	NCBP2	Passage	0.244348	7.50924e-09
ENSG00000114503	NCBP2	Line:Passage	0.304023	0.000117466
ENSG00000114503	NCBP2	Residual	98.2707
ENSG00000114686	MRPL3	Line	0.130717	1.85107e-15
ENSG00000114686	MRPL3	Passage	8.3879e-05	5.45088e-09
ENSG00000114686	MRPL3	Line:Passage	0.396526	1.08393e-08
ENSG00000114686	MRPL3	Residual	99.4727
ENSG00000114784	EIF1B	Line	0.829363	6.15022e-34
ENSG00000114784	EIF1B	Passage	0.0476077	2.0241e-08
ENSG00000114784	EIF1B	Line:Passage	0.43724	0.000114704
ENSG00000114784	EIF1B	Residual	98.6858
ENSG00000114805	PLCH1	Line	1.12475	8.77508e-70
ENSG00000114805	PLCH1	Passage	0.5886	1.09246e-17
ENSG00000114805	PLCH1	Line:Passage	0.448398	3.03562e-07
ENSG00000114805	PLCH1	Residual	97.8383
ENSG00000114942	EEF1B2	Line	2.29541	6.70525e-234
ENSG00000114942	EEF1B2	Passage	1.36983e-05	1.54262e-72
ENSG00000114942	EEF1B2	Line:Passage	2.79255	5.2701e-23
ENSG00000114942	EEF1B2	Residual	94.912
ENSG00000115194	SLC30A3	Line	2.35549	7.80656e-83
ENSG00000115194	SLC30A3	Passage	0.0340231	6.43057e-08
ENSG00000115194	SLC30A3	Line:Passage	0.215261	0.00328805
ENSG00000115194	SLC30A3	Residual	97.3952
ENSG00000115233	PSMD14	Line	9.33814	0
ENSG00000115233	PSMD14	Passage	0.73335	1.03891e-66
ENSG00000115233	PSMD14	Line:Passage	1.17968	3.7739e-20
ENSG00000115233	PSMD14	Residual	88.7488
ENSG00000115268	RPS15	Line	21.8347	0
ENSG00000115268	RPS15	Passage	1.52416	3.6304e-51
ENSG00000115268	RPS15	Line:Passage	0.363932	0.000112826
ENSG00000115268	RPS15	Residual	76.2772
ENSG00000115271	GCA	Line	1.48798	9.40497e-144
ENSG00000115271	GCA	Passage	1.05212e-99	2.35623e-11
ENSG00000115271	GCA	Line:Passage	0.578798	1.88443e-10
[truncated: 27,806 more rows]
