# Supplementary material for: A village in a dish model system for population-scale hiPSC studies
Source: Nat Commun. 2023 Jun 9;14:3240. doi: 10.1038/s41467-023-38704-1 (PMC10256711; doi:10.1038/s41467-023-38704-1)
Supplement: Supplementary file 8 — Supplementary Data 6 [file 41467_2023_38704_MOESM8_ESM.xlsx]

## Sheet: Sheet1
Cell Line	Differentiation Day	Proportion
166	0	0.0494576
180N	0	0.0428719
FSA0001	0	0.0268595
FSA0004	0	0.0839359
IST1877	0	0.0519112
IST3323	0	0.0393853
MBE0953	0	0.0831612
MBE2817	0	0.0583678
MBE2900	0	0.0546229
TOB0198	0	0.0423554
TOB0199	0	0.0779959
TOB0205	0	0.0335744
TOB0220	0	0.0502324
TOB0421	0	0.0494576
TOB0435	0	0.0539773
WAB0004	0	0.0914256
WAB0038	0	0.0382231
WAB0103	0	0.0721849
166	1	0.03963
180N	1	0.0395625
FSA0001	1	0.0401701
FSA0004	1	0.101607
IST1877	1	0.0434783
IST3323	1	0
MBE0953	1	0.0900621
MBE2817	1	0.0281529
MBE2900	1	0.0718336
TOB0198	1	0.0793951
TOB0199	1	0.0925601
TOB0205	1	0.0341615
TOB0220	1	0.062922
TOB0421	1	0.0656225
TOB0435	1	0.0778423
WAB0004	1	0.09229
WAB0038	1	0
WAB0103	1	0.0407102
166	2	0.0380389
180N	2	0
FSA0001	2	0
FSA0004	2	0.0614474
IST1877	2	0
IST3323	2	0
MBE0953	2	0.137135
MBE2817	2	0
MBE2900	2	0.0908382
TOB0198	2	0.114052
TOB0199	2	0.122635
TOB0205	2	0
TOB0220	2	0.0970154
TOB0421	2	0.0954548
TOB0435	2	0.0881072
WAB0004	2	0.0951297
WAB0038	2	0
WAB0103	2	0.0601469
166	3	0.0206973
180N	3	0
FSA0001	3	0.024
FSA0004	3	0.0407339
IST1877	3	0.0216514
IST3323	3	0
MBE0953	3	0.173358
MBE2817	3	0.0203303
MBE2900	3	0.0995229
TOB0198	3	0.0705321
TOB0199	3	0.135706
TOB0205	3	0.0245872
TOB0220	3	0.112807
TOB0421	3	0.0933578
TOB0435	3	0.0536514
WAB0004	3	0.0750092
WAB0038	3	0
WAB0103	3	0.0340551
166	4	0
180N	4	0
FSA0001	4	0
FSA0004	4	0.0485067
IST1877	4	0.0220292
IST3323	4	0.00773141
MBE0953	4	0.119043
MBE2817	4	0
MBE2900	4	0.122855
TOB0198	4	0.0636518
TOB0199	4	0.179199
TOB0205	4	0
TOB0220	4	0.142343
TOB0421	4	0.104427
TOB0435	4	0.0584622
WAB0004	4	0.0632281
WAB0038	4	0
WAB0103	4	0.0685236
166	5	0
180N	5	0
FSA0001	5	0
FSA0004	5	0.0518936
IST1877	5	0
IST3323	5	0
MBE0953	5	0.109492
MBE2817	5	0.0428208
MBE2900	5	0.122139
TOB0198	5	0.0644718
TOB0199	5	0.204344
TOB0205	5	0
TOB0220	5	0.135886
TOB0421	5	0.0966389
TOB0435	5	0.0616537
WAB0004	5	0.0635783
WAB0038	5	0
WAB0103	5	0.0470823
166	7	0
180N	7	0
FSA0001	7	0.0342995
FSA0004	7	0.0361535
IST1877	7	0.0330017
IST3323	7	0
MBE0953	7	0.169643
MBE2817	7	0.0220629
MBE2900	7	0.130153
TOB0198	7	0.0488845
TOB0199	7	0.164514
TOB0205	7	0
TOB0220	7	0.170261
TOB0421	7	0.0808974
TOB0435	7	0.0480811
WAB0004	7	0.0422718
WAB0038	7	0
WAB0103	7	0.0197763
166	15	0
180N	15	0
FSA0001	15	0
FSA0004	15	0.034056
IST1877	15	0.0131199
IST3323	15	0
MBE0953	15	0.100214
MBE2817	15	0.0448497
MBE2900	15	0.17149
TOB0198	15	0.00893273
TOB0199	15	0.255699
TOB0205	15	9.3e-05
TOB0220	15	0.234112
TOB0421	15	0.0824416
TOB0435	15	0.0235414
WAB0004	15	0.0215874
WAB0038	15	0
WAB0103	15	0.00986322
