# Supplementary material for: A village in a dish model system for population-scale hiPSC studies
Source: Nat Commun. 2023 Jun 9;14:3240. doi: 10.1038/s41467-023-38704-1 (PMC10256711; doi:10.1038/s41467-023-38704-1)
Supplement: Supplementary file 9 — Supplementary Data 7 [file 41467_2023_38704_MOESM9_ESM.xlsx]

## Sheet: Sheet1
Cell Line	Differentiation Day	Proportion
166	1	0.00829876
180N	1	0.0096473
FSA0001	1	0.0164938
FSA0004	1	0.0357884
IST1877	1	0.0207469
IST3323	1	0.0026971
MBE0953	1	0.11888
MBE2817	1	0.00539419
MBE2900	1	0.10778
TOB0198	1	0.0532158
TOB0199	1	0.0692946
TOB0205	1	0.0118257
TOB0220	1	0.234025
TOB0421	1	0.180913
TOB0435	1	0.0672199
WAB0004	1	0.0403527
WAB0038	1	0.00165975
WAB0103	1	0.0157676
166	4	0
180N	4	0
FSA0001	4	0.00365088
FSA0004	4	0
IST1877	4	0
IST3323	4	0
MBE0953	4	0.0334284
MBE2817	4	0
MBE2900	4	0.346378
TOB0198	4	0.00878494
TOB0199	4	0
TOB0205	4	0.00319452
TOB0220	4	0.469823
TOB0421	4	0.0969766
TOB0435	4	0.0377638
WAB0004	4	0
WAB0038	4	0
WAB0103	4	0
166	8	0
180N	8	0
FSA0001	8	9.38967e-05
FSA0004	8	0
IST1877	8	0
IST3323	8	0
MBE0953	8	0.0107981
MBE2817	8	0
MBE2900	8	0.199249
TOB0198	8	0.00197183
TOB0199	8	0
TOB0205	8	0
TOB0220	8	0.725822
TOB0421	8	0.0473239
TOB0435	8	0.0147418
WAB0004	8	0
WAB0038	8	0
WAB0103	8	0
