# Supplementary material for: A village in a dish model system for population-scale hiPSC studies
Source: Nat Commun. 2023 Jun 9;14:3240. doi: 10.1038/s41467-023-38704-1 (PMC10256711; doi:10.1038/s41467-023-38704-1)
Supplement: Supplementary file 10 — Supplementary Data 8 [file 41467_2023_38704_MOESM10_ESM.xlsx]

## Sheet: Sheet1
Location	Reference	Measured Line	Inclusion Probability	Is Credible
Site 1	FSA0006	MBE1006	1	TRUE
Site 1	FSA0006	TOB0421	1	TRUE
Site 1	MBE1006	FSA0006	1	TRUE
Site 1	MBE1006	TOB0421	1	TRUE
Site 1	TOB0421	FSA0006	1	TRUE
Site 1	TOB0421	MBE1006	1	TRUE
Site 2	FSA0006	MBE1006	1	TRUE
Site 2	FSA0006	TOB0421	1	TRUE
Site 2	MBE1006	FSA0006	1	TRUE
Site 2	MBE1006	TOB0421	1	TRUE
Site 2	TOB0421	FSA0006	1	TRUE
Site 2	TOB0421	MBE1006	1	TRUE
Site 3 - Fresh	FSA0006	MBE1006	0.41	FALSE
Site 3 - Fresh	FSA0006	TOB0421	0.27	FALSE
Site 3 - Fresh	MBE1006	FSA0006	0.34	FALSE
Site 3 - Fresh	MBE1006	TOB0421	0.29	FALSE
Site 3 - Fresh	TOB0421	FSA0006	0.34	FALSE
Site 3 - Fresh	TOB0421	MBE1006	0.39	FALSE
Site 3 - Cryopreserved	FSA0006	MBE1006	1	FALSE
Site 3 - Cryopreserved	FSA0006	TOB0421	1	FALSE
Site 3 - Cryopreserved	MBE1006	FSA0006	1	TRUE
Site 3 - Cryopreserved	MBE1006	TOB0421	0.28	FALSE
Site 3 - Cryopreserved	TOB0421	FSA0006	1	TRUE
Site 3 - Cryopreserved	TOB0421	MBE1006	0.26	FALSE
